# Supplementary material for: Bis(2,2′-bipyridine)[1,9-bis(diphenylphos­phanyl)-1,2,3,4,6,7,8,9-octahydropyrim­ido[1,2-a]pyrimidin-5-ium]ruthenium(II) hexa­fluorido­phosphate dibromide di­chloro­methane disolvate monohydrate
Source: Acta Crystallogr Sect E Struct Rep Online. 2013 Nov 6;69(Pt 12):m640–1. doi: 10.1107/S1600536813029462 (PMC3884983; doi:10.1107/S1600536813029462)
Supplement: Supplementary file 1 [file e-69-0m640-sup1.cif]

##############################################################################
#                                                                            #
# This CIF contains the data in a paper accepted for publication in          #
# Acta Crystallographica Section E. It conforms to the requirements of       #
# Notes for Authors for Acta Crystallographica Section E, and has been       #
# peer reviewed under the auspices of the IUCr Commission on Journals.       #
#                                                                            #
# Full details of the Crystallographic Information File format               #
# are given in the paper "The Crystallographic Information File (CIF):       #
# a New Standard Archive File for Crystallography" by S. R. Hall, F. H.      #
# Allen and I. D. Brown [Acta Cryst. (1991), A47, 655-685].                  #
#                                                                            #
# The current version of the core CIF dictionary is obtainable from          #
# ftp://ftp.iucr.org/pub/cif_core.dic.                                       #
#                                                                            #
# Software is freely available for graphical display of the structure(s)     #
# in this CIF. For information consult the CIF software page                 #
# http://www.iucr.org/resources/cif/software.                                #
#                                                                            #
# This file may be used for bona fide research purposes within the           #
# scientific community so long as proper attribution is given to the journal # 
# article from which it was obtained.                                        #
#                                                                            #
##############################################################################
data_global
_audit_creation_method     SHELXL-97
_journal_date_recd_electronic     2013-09-09
_journal_date_accepted     2013-10-25
_journal_name_full     'Acta Crystallographica, Section E'
_journal_year     2013
_journal_volume     69
_journal_issue     12
_journal_page_first     m640
_journal_page_last     m641
_journal_paper_category     QM
_journal_paper_doi     10.1107/S1600536813029462
_journal_coeditor_code     SU2644
_publ_contact_author_name     'Laure Vendier'
_publ_contact_author_address
;
Laboratoire de Chimie de Coordination
205 Route de Narbonne,
31077 Toulouse Cedex 04
France
;
_publ_contact_author_email
                     'laure.vendier@lcc-toulouse.fr, alain.igau@lcc-toulouse.fr'
_publ_contact_author_fax     (33)(0)5.61.55.30.03
_publ_contact_author_phone     (33)(0)5.61.33.31.18
_publ_section_title
;\
Bis(2,2'-bipyridine)[1,9-bis(diphenylphosphanyl)-1,2,3,4,6,7,8,9-\
octahydropyrimido[1,2-<i>a</i>]pyrimidin-5-ium]ruthenium(II)
hexafluoridophosphate dibromide dichloromethane
disolvate monohydrate
;
loop_
    _publ_author_name
    _publ_author_address
    'Congcong Shang '
;
Laboratoire de Chimie de Coordination
UPR-CNRS 8241
205, route de Narbonne
31077 Toulouse cedex, France
;
    'Laure Vendier'
;
Laboratoire de Chimie de Coordination
UPR-CNRS 8241
205, route de Narbonne
31077 Toulouse cedex, France
;
    'Pierre Sutra'
;
Laboratoire de Chimie de Coordination
UPR-CNRS 8241
205, route de Narbonne
31077 Toulouse cedex, France
;
    'Alain Igau'
;
Laboratoire de Chimie de Coordination
UPR-CNRS 8241
205, route de Narbonne
31077 Toulouse cedex, France
;
_publ_section_synopsis     .
data_I
_audit_creation_method     'WinGX routine CIF_UPDATE'
_database_code_depnum_ccdc_archive     'CCDC 968714'
_chemical_name_systematic
;\
Bis(2,2'-bipyridine)[1,9-bis(diphenylphosphanyl)-1,2,3,4,6,7,8,9-\
octahydropyrimido[1,2-<i>a</i>]pyrimidin-5-ium]ruthenium(II)
hexafluoridophosphate dibromide dichloromethane
disolvate monohydrate
;
_chemical_formula_moiety
                         'C51 H48 N7 P2 Ru 3+, P F6 -, 2Br -, 2(C H2 Cl2), H2 O'
_chemical_formula_sum     'C53 H54 Br2 Cl4 F6 N7 O P3 Ru'
_chemical_formula_iupac
                 '[Ru (C31 H32 N3 P2) (C10 H8 N2)2] (P F6) Br2, 2C H2 Cl2, H2 O'
_chemical_formula_weight     1414.63
_symmetry_cell_setting     monoclinic
_symmetry_space_group_name_H-M     'P 21/n'
_symmetry_space_group_name_Hall     '-P 2yn'
loop_
    _symmetry_equiv_pos_site_id
    _symmetry_equiv_pos_as_xyz
    1 x,y,z
    2 1/2-x,1/2+y,1/2-z
    3 -x,-y,-z
    4 1/2+x,1/2-y,1/2+z
_cell_length_a     16.1770(4)
_cell_length_b     20.9840(5)
_cell_length_c     16.6730(4)
_cell_angle_alpha     90
_cell_angle_beta     96.654(2)
_cell_angle_gamma     90
_cell_volume     5621.7(2)
_cell_formula_units_Z     4
_cell_measurement_reflns_used     6399
_cell_measurement_theta_min     2.9064
_cell_measurement_theta_max     29.3249
_cell_measurement_temperature     100(2)
_exptl_crystal_description     needle
_exptl_crystal_colour     yellow
_exptl_crystal_size_max     0.18
_exptl_crystal_size_mid     0.05
_exptl_crystal_size_min     0.04
_exptl_crystal_density_diffrn     1.671
_exptl_crystal_density_method     'not measured'
_exptl_crystal_F_000     2840
_exptl_absorpt_coefficient_mu     2.042
_exptl_absorpt_correction_type     multi-scan
_exptl_absorpt_process_details     '(CrysAlis Pro; Agilent, 2012)'
_exptl_absorpt_correction_T_min     0.9641
_exptl_absorpt_correction_T_max     1.0
_exptl_special_details     ?
_diffrn_ambient_temperature     100(2)
_diffrn_radiation_type     MoK\a
_diffrn_radiation_wavelength     0.71073
_diffrn_radiation_source     ?
_diffrn_radiation_monochromator     graphite
_diffrn_measurement_device_type     'Agilent Xcalibur (Eos, Gemini ultra)'
_diffrn_measurement_method     '\w scans'
_diffrn_detector_area_resol_mean     16.1978
_diffrn_reflns_number     44290
_diffrn_reflns_av_R_equivalents     0.0786
_diffrn_reflns_theta_min     3.13
_diffrn_reflns_theta_max     25.35
_diffrn_reflns_theta_full     25.35
_diffrn_measured_fraction_theta_max     0.998
_diffrn_measured_fraction_theta_full     0.998
_diffrn_reflns_limit_h_min     -19
_diffrn_reflns_limit_h_max     19
_diffrn_reflns_limit_k_min     -25
_diffrn_reflns_limit_k_max     25
_diffrn_reflns_limit_l_min     -20
_diffrn_reflns_limit_l_max     20
_refine_special_details
;
Refinement of <i>F</i>^2^ against ALL reflections. The weighted <i>R</i>-factor
<i>wR</i> and goodness of fit <i>S</i> are based on <i>F</i>^2^, conventional
<i>R</i>-factors <i>R</i> are based on <i>F</i>, with <i>F</i> set to zero for
negative <i>F</i>^2^. The threshold expression of <i>F</i>^2^ >
\s(<i>F</i>^2^) is used only for calculating <i>R</i>-factors(gt) <i>etc</i>.
and is not relevant to the choice of reflections for refinement.
<i>R</i>-factors based on <i>F</i>^2^ are statistically about twice as large
as those based on <i>F</i>, and <i>R</i>- factors based on ALL data will be
even larger.
;
_reflns_number_total     10285
_reflns_number_gt     7429
_reflns_threshold_expression     >2sigma(I)
_refine_ls_structure_factor_coef     Fsqd
_refine_ls_matrix_type     full
_refine_ls_R_factor_all     0.0876
_refine_ls_R_factor_gt     0.0546
_refine_ls_wR_factor_gt     0.1152
_refine_ls_wR_factor_ref     0.1309
_refine_ls_goodness_of_fit_ref     1.041
_refine_ls_restrained_S_all     1.041
_refine_ls_number_reflns     10285
_refine_ls_number_parameters     718
_refine_ls_number_restraints     3
_refine_ls_hydrogen_treatment     mixed
_refine_ls_weighting_scheme     calc
_refine_ls_weighting_details
        'calc w=1/[\s^2^(Fo^2^)+(0.0435P)^2^+24.7380P] where P=(Fo^2^+2Fc^2^)/3'
_atom_sites_solution_hydrogens     geom
_atom_sites_solution_primary     direct
_atom_sites_solution_secondary     difmap
_refine_ls_shift/su_max     0.003
_refine_ls_shift/su_mean     0
_refine_diff_density_max     1.717
_refine_diff_density_min     -1.688
_refine_ls_extinction_method     none
loop_
    _atom_type_symbol
    _atom_type_description
    _atom_type_scat_dispersion_real
    _atom_type_scat_dispersion_imag
    _atom_type_scat_source
    C C 0.0033 0.0016 'International Tables Vol C Tables 4.2.6.8 and 6.1.1.4'
    H H 0 0 'International Tables Vol C Tables 4.2.6.8 and 6.1.1.4'
    N N 0.0061 0.0033 'International Tables Vol C Tables 4.2.6.8 and 6.1.1.4'
    F F 0.0171 0.0103 'International Tables Vol C Tables 4.2.6.8 and 6.1.1.4'
    P P 0.1023 0.0942 'International Tables Vol C Tables 4.2.6.8 and 6.1.1.4'
    Cl Cl 0.1484 0.1585 'International Tables Vol C Tables 4.2.6.8 and 6.1.1.4'
    Br Br -0.2901 2.4595 'International Tables Vol C Tables 4.2.6.8 and 6.1.1.4'
    Ru Ru -1.2594 0.8363 'International Tables Vol C Tables 4.2.6.8 and 6.1.1.4'
    O O 0.0106 0.006 'International Tables Vol C Tables 4.2.6.8 and 6.1.1.4'
_computing_data_collection     'CrysAlis Pro (Agilent, 2012)'
_computing_cell_refinement     'CrysAlis Pro (Agilent, 2012)'
_computing_data_reduction     'CrysAlis Pro (Agilent, 2012)'
_computing_structure_solution     'SIR92 (Altomare <i>et al.</i>, 1994)'
_computing_structure_refinement     'SHELXL-97 (Sheldrick, 2008)'
_computing_molecular_graphics     'PLATON (Spek, 2009)'
_computing_publication_material
                                   'WinGX publication routines (Farrugia, 2012)'
loop_
    _atom_site_type_symbol
    _atom_site_label
    _atom_site_fract_x
    _atom_site_fract_y
    _atom_site_fract_z
    _atom_site_U_iso_or_equiv
    _atom_site_thermal_displace_type
    _atom_site_calc_flag
    _atom_site_refinement_flags
    _atom_site_occupancy
    _atom_site_disorder_assembly
    _atom_site_disorder_group
    Ru Ru1 0.16075(2) 0.18750(2) 1.06626(2) 0.00860(10)
                                                      Uani d . 1.000 . .
    P P1 0.22497(8) 0.28461(7) 1.07860(8) 0.0112(4) Uani d . 1.000 . .
    P P2 0.13101(8) 0.20991(6) 0.93213(8) 0.0087(4) Uani d . 1.000 . .
    N N1 0.0950(2) 0.0986(2) 1.0652(2) 0.0092(12) Uani d . 1.000 . .
    N N2 0.0410(3) 0.2163(2) 1.0855(3) 0.0118(12) Uani d . 1.000 . .
    N N3 0.1887(3) 0.1558(2) 1.1890(3) 0.0129(12) Uani d . 1.000 . .
    N N4 0.2769(2) 0.1431(2) 1.0649(3) 0.0101(12) Uani d . 1.000 . .
    N N5 0.1981(3) 0.26713(19) 0.8966(3) 0.0100(12) Uani d . 1.000 . .
    N N6 0.1841(3) 0.3392(2) 1.0031(3) 0.0114(12) Uani d . 1.000 . .
    N N7 0.2028(3) 0.3769(2) 0.8750(3) 0.0126(12) Uani d . 1.000 . .
    C C1 0.1953(3) 0.3287(2) 0.9243(3) 0.0108(17) Uani d . 1.000 . .
    C C2 0.2373(3) 0.2608(3) 0.8204(3) 0.0149(17) Uani d . 1.000 . .
    C C3 0.1907(3) 0.3027(3) 0.7566(3) 0.0167(17) Uani d . 1.000 . .
    C C4 0.1973(3) 0.3714(3) 0.7859(3) 0.0166(17) Uani d . 1.000 . .
    C C5 0.2185(4) 0.4437(2) 0.9020(3) 0.0183(17) Uani d . 1.000 . .
    C C6 0.2187(4) 0.4516(3) 0.9929(3) 0.0196(17) Uani d . 1.000 . .
    C C7 0.1565(3) 0.4053(2) 1.0204(3) 0.0151(17) Uani d . 1.000 . .
    C C8 0.0097(3) 0.2764(3) 1.0803(3) 0.0169(17) Uani d . 1.000 . .
    C C9 -0.0705(4) 0.2905(3) 1.0931(4) 0.029(2) Uani d . 1.000 . .
    C C10 -0.1216(4) 0.2419(3) 1.1140(5) 0.035(2) Uani d . 1.000 . .
    C C11 -0.0916(4) 0.1801(3) 1.1182(4) 0.0271(19) Uani d . 1.000 . .
    C C12 -0.0108(3) 0.1683(3) 1.1030(3) 0.0134(17) Uani d . 1.000 . .
    C C13 0.0222(3) 0.1033(3) 1.0976(3) 0.0120(17) Uani d . 1.000 . .
    C C14 -0.0164(3) 0.0498(3) 1.1255(3) 0.0167(17) Uani d . 1.000 . .
    C C15 0.0178(3) -0.0095(3) 1.1163(3) 0.0152(17) Uani d . 1.000 . .
    C C16 0.0899(3) -0.0148(2) 1.0796(3) 0.0129(17) Uani d . 1.000 . .
    C C17 0.1272(3) 0.0404(2) 1.0555(3) 0.0116(17) Uani d . 1.000 . .
    C C18 0.1387(3) 0.1613(3) 1.2482(3) 0.0152(17) Uani d . 1.000 . .
    C C19 0.1509(3) 0.1268(3) 1.3195(3) 0.0175(17) Uani d . 1.000 . .
    C C20 0.2170(3) 0.0845(3) 1.3298(3) 0.0214(17) Uani d . 1.000 . .
    C C21 0.2690(3) 0.0778(3) 1.2701(3) 0.0176(17) Uani d . 1.000 . .
    C C22 0.2534(3) 0.1136(3) 1.1996(3) 0.0144(17) Uani d . 1.000 . .
    C C23 0.3046(3) 0.1093(3) 1.1319(3) 0.0137(17) Uani d . 1.000 . .
    C C24 0.3792(3) 0.0758(3) 1.1392(3) 0.0175(17) Uani d . 1.000 . .
    C C25 0.4279(3) 0.0772(3) 1.0759(4) 0.0199(19) Uani d . 1.000 . .
    C C26 0.4020(3) 0.1139(3) 1.0089(3) 0.0175(17) Uani d . 1.000 . .
    C C27 0.3265(3) 0.1452(2) 1.0050(3) 0.0127(17) Uani d . 1.000 . .
    C C28 0.3367(3) 0.2821(3) 1.0734(3) 0.0135(17) Uani d . 1.000 . .
    C C29 0.3789(3) 0.3049(3) 1.0110(3) 0.0171(17) Uani d . 1.000 . .
    C C30 0.4642(3) 0.2938(3) 1.0125(4) 0.0217(17) Uani d . 1.000 . .
    C C31 0.5067(4) 0.2608(3) 1.0762(4) 0.0251(19) Uani d . 1.000 . .
    C C32 0.4660(3) 0.2390(3) 1.1396(4) 0.0207(17) Uani d . 1.000 . .
    C C33 0.3824(4) 0.2502(3) 1.1390(3) 0.0180(17) Uani d . 1.000 . .
    C C34 0.2233(4) 0.3333(3) 1.1694(3) 0.0161(17) Uani d . 1.000 . .
    C C35 0.1644(4) 0.3244(3) 1.2224(3) 0.0206(17) Uani d . 1.000 . .
    C C36 0.1653(4) 0.3621(3) 1.2915(4) 0.0261(19) Uani d . 1.000 . .
    C C37 0.2240(4) 0.4105(3) 1.3059(4) 0.0269(19) Uani d . 1.000 . .
    C C38 0.2830(4) 0.4191(3) 1.2531(3) 0.0239(19) Uani d . 1.000 . .
    C C39 0.2835(4) 0.3807(3) 1.1861(3) 0.0181(17) Uani d . 1.000 . .
    C C40 0.1329(3) 0.1473(2) 0.8561(3) 0.0113(17) Uani d . 1.000 . .
    C C41 0.1784(3) 0.0913(3) 0.8701(3) 0.0126(17) Uani d . 1.000 . .
    C C42 0.1763(3) 0.0439(3) 0.8122(3) 0.0140(17) Uani d . 1.000 . .
    C C43 0.1275(3) 0.0513(3) 0.7391(3) 0.0185(17) Uani d . 1.000 . .
    C C44 0.0819(4) 0.1069(3) 0.7233(3) 0.0191(17) Uani d . 1.000 . .
    C C45 0.0841(3) 0.1541(3) 0.7813(3) 0.0145(17) Uani d . 1.000 . .
    C C46 0.0257(3) 0.2402(2) 0.9035(3) 0.0110(17) Uani d . 1.000 . .
    C C47 0.0047(3) 0.3013(3) 0.8753(3) 0.0146(17) Uani d . 1.000 . .
    C C48 -0.0788(3) 0.3179(3) 0.8561(3) 0.0171(17) Uani d . 1.000 . .
    C C49 -0.1411(3) 0.2750(3) 0.8654(3) 0.0191(17) Uani d . 1.000 . .
    C C50 -0.1211(3) 0.2139(3) 0.8935(3) 0.0190(17) Uani d . 1.000 . .
    C C51 -0.0386(3) 0.1967(3) 0.9116(3) 0.0147(17) Uani d . 1.000 . .
    P P4 0.17252(9) 0.41418(7) 0.54217(9) 0.0184(5) Uani d . 1.000 . .
    F F1 0.2120(3) 0.3586(2) 0.4949(2) 0.0469(17) Uani d . 1.000 . .
    F F2 0.1156(2) 0.36512(19) 0.5839(2) 0.0416(14) Uani d . 1.000 . .
    F F3 0.2447(2) 0.40650(16) 0.6163(2) 0.0260(11) Uani d . 1.000 . .
    F F4 0.1330(2) 0.47123(18) 0.5888(2) 0.0353(12) Uani d . 1.000 . .
    F F5 0.2283(2) 0.46563(19) 0.5014(2) 0.0386(12) Uani d . 1.000 . .
    F F6 0.1007(2) 0.42265(18) 0.4683(2) 0.0349(12) Uani d . 1.000 . .
    Cl Cl3 0.2960(2) 0.70831(18) 0.9915(3) 0.0480(14) Uani d P 0.500 A 1
    Cl Cl4 0.36669(13) 0.57601(10) 0.97660(11) 0.0510(7) Uani d . 1.000 . .
    Cl Cl7 0.4359(2) 0.4762(2) 1.0914(4) 0.0715(19) Uani d P 0.500 . 2
    C C105 0.4601(11) 0.5292(12) 1.0141(11) 0.081(8) Uani d P 0.500 . 2
    C C106 0.2731(9) 0.6301(7) 0.9517(14) 0.067(7) Uani d P 0.500 A 1
    Cl Cl1 0.1583(2) 0.60233(13) 0.7607(3) 0.172(3) Uani d . 1.000 . .
    Cl Cl2 0.04304(17) 0.69559(13) 0.68604(15) 0.0795(10) Uani d . 1.000 . .
    C C100 0.0559(8) 0.6172(5) 0.7220(7) 0.096(5) Uani d . 1.000 . .
    Br Br1 0.48199(5) 0.01025(4) 0.34126(4) 0.0422(3) Uani d . 1.000 . .
    Br Br2 0.07640(4) 0.88384(3) 0.67696(4) 0.0315(2) Uani d . 1.000 . .
    O O1 0.9184(3) 0.4281(2) 0.0087(3) 0.0417(19) Uani d D 1.000 . .
    H H2A 0.23500 0.21580 0.80230 0.0180 Uiso c R 1.000 . .
    H H2B 0.29640 0.27400 0.82970 0.0180 Uiso c R 1.000 . .
    H H3A 0.13150 0.28960 0.74730 0.0200 Uiso c R 1.000 . .
    H H3B 0.21510 0.29850 0.70510 0.0200 Uiso c R 1.000 . .
    H H4A 0.24730 0.39110 0.76730 0.0200 Uiso c R 1.000 . .
    H H4B 0.14800 0.39540 0.76140 0.0200 Uiso c R 1.000 . .
    H H5A 0.17500 0.47160 0.87380 0.0220 Uiso c R 1.000 . .
    H H5B 0.27290 0.45770 0.88650 0.0220 Uiso c R 1.000 . .
    H H6A 0.27490 0.44280 1.02090 0.0240 Uiso c R 1.000 . .
    H H6B 0.20320 0.49580 1.00570 0.0240 Uiso c R 1.000 . .
    H H7A 0.15330 0.41040 1.07900 0.0180 Uiso c R 1.000 . .
    H H7B 0.10060 0.41350 0.99140 0.0180 Uiso c R 1.000 . .
    H H8 0.04490 0.31010 1.06720 0.0200 Uiso c R 1.000 . .
    H H9 -0.09070 0.33300 1.08770 0.0350 Uiso c R 1.000 . .
    H H10 -0.17660 0.25090 1.12540 0.0420 Uiso c R 1.000 . .
    H H11 -0.12620 0.14610 1.13150 0.0320 Uiso c R 1.000 . .
    H H14 -0.06600 0.05400 1.15050 0.0200 Uiso c R 1.000 . .
    H H15 -0.00790 -0.04650 1.13520 0.0190 Uiso c R 1.000 . .
    H H16 0.11340 -0.05540 1.07110 0.0160 Uiso c R 1.000 . .
    H H17 0.17730 0.03690 1.03120 0.0140 Uiso c R 1.000 . .
    H H18 0.09310 0.19010 1.24060 0.0180 Uiso c R 1.000 . .
    H H19 0.11490 0.13200 1.36020 0.0210 Uiso c R 1.000 . .
    H H20 0.22660 0.06000 1.37790 0.0260 Uiso c R 1.000 . .
    H H21 0.31470 0.04910 1.27710 0.0210 Uiso c R 1.000 . .
    H H24 0.39670 0.05230 1.18690 0.0210 Uiso c R 1.000 . .
    H H25 0.47810 0.05340 1.07860 0.0240 Uiso c R 1.000 . .
    H H26 0.43560 0.11760 0.96610 0.0210 Uiso c R 1.000 . .
    H H27 0.30860 0.16940 0.95800 0.0150 Uiso c R 1.000 . .
    H H29 0.34970 0.32790 0.96760 0.0210 Uiso c R 1.000 . .
    H H30 0.49290 0.30890 0.96970 0.0260 Uiso c R 1.000 . .
    H H31 0.56460 0.25300 1.07660 0.0300 Uiso c R 1.000 . .
    H H32 0.49570 0.21640 1.18310 0.0250 Uiso c R 1.000 . .
    H H33 0.35490 0.23640 1.18320 0.0220 Uiso c R 1.000 . .
    H H35 0.12300 0.29240 1.21170 0.0250 Uiso c R 1.000 . .
    H H36 0.12590 0.35480 1.32860 0.0320 Uiso c R 1.000 . .
    H H37 0.22360 0.43740 1.35170 0.0320 Uiso c R 1.000 . .
    H H38 0.32360 0.45180 1.26300 0.0290 Uiso c R 1.000 . .
    H H39 0.32510 0.38660 1.15090 0.0220 Uiso c R 1.000 . .
    H H41 0.21160 0.08550 0.92040 0.0150 Uiso c R 1.000 . .
    H H42 0.20830 0.00620 0.82280 0.0170 Uiso c R 1.000 . .
    H H43 0.12510 0.01840 0.69970 0.0220 Uiso c R 1.000 . .
    H H44 0.04930 0.11250 0.67260 0.0230 Uiso c R 1.000 . .
    H H45 0.05210 0.19170 0.77040 0.0180 Uiso c R 1.000 . .
    H H47 0.04720 0.33160 0.86920 0.0170 Uiso c R 1.000 . .
    H H48 -0.09270 0.35950 0.83640 0.0200 Uiso c R 1.000 . .
    H H49 -0.19770 0.28710 0.85270 0.0230 Uiso c R 1.000 . .
    H H50 -0.16390 0.18410 0.90020 0.0230 Uiso c R 1.000 . .
    H H51 -0.02520 0.15470 0.92980 0.0170 Uiso c R 1.000 . .
    H H10C 0.25880 0.63250 0.89240 0.0800 Uiso c RP 0.500 A 1
    H H10D 0.22460 0.61230 0.97530 0.0800 Uiso c RP 0.500 A 1
    H H998 0.48020 0.50480 0.97180 0.0990 Uiso d P 0.500 . 2
    H H999 0.50480 0.55660 1.03640 0.0990 Uiso d P 0.500 B 2
    H H10A 0.01920 0.61000 0.76470 0.1140 Uiso c R 1.000 . .
    H H10B 0.03920 0.58710 0.67740 0.1140 Uiso c R 1.000 . .
    H H1A 0.947(4) 0.450(3) 0.0569(19) 0.0500 Uiso d D 1.000 . .
    H H1B 0.936(4) 0.446(3) -0.0423(17) 0.0500 Uiso d D 1.000 . .
loop_
    _atom_site_aniso_label
    _atom_site_aniso_U_11
    _atom_site_aniso_U_22
    _atom_site_aniso_U_33
    _atom_site_aniso_U_12
    _atom_site_aniso_U_13
    _atom_site_aniso_U_23
    Ru1 0.0088(2) 0.0082(2) 0.0089(2) -0.0012(2) 0.0011(2) 0.0006(2)
    P1 0.0142(7) 0.0113(7) 0.0080(7) -0.0026(6) 0.0006(5) 0.0000(6)
    P2 0.0085(6) 0.0080(6) 0.0096(7) -0.0009(5) 0.0009(5) 0.0003(5)
    N1 0.009(2) 0.009(2) 0.009(2) -0.0032(18) -0.0009(17) -0.0001(18)
    N2 0.010(2) 0.015(2) 0.010(2) -0.0014(19) -0.0011(17) 0.0031(19)
    N3 0.012(2) 0.011(2) 0.015(2) -0.003(2) -0.0016(18) 0.0007(19)
    N4 0.009(2) 0.010(2) 0.011(2) -0.0048(18) 0.0005(17) 0.0010(18)
    N5 0.012(2) 0.007(2) 0.012(2) -0.0003(18) 0.0053(18) 0.0006(18)
    N6 0.014(2) 0.008(2) 0.012(2) -0.0022(19) 0.0005(18) 0.0009(18)
    N7 0.013(2) 0.012(2) 0.013(2) -0.0024(19) 0.0030(18) 0.0016(19)
    C1 0.010(3) 0.012(3) 0.010(3) -0.002(2) 0.000(2) 0.001(2)
    C2 0.015(3) 0.015(3) 0.016(3) 0.000(2) 0.008(2) 0.000(2)
    C3 0.019(3) 0.021(3) 0.010(3) 0.001(2) 0.001(2) 0.004(2)
    C4 0.016(3) 0.020(3) 0.014(3) -0.002(2) 0.003(2) 0.007(2)
    C5 0.027(3) 0.007(3) 0.020(3) -0.006(2) -0.001(2) 0.003(2)
    C6 0.027(3) 0.011(3) 0.020(3) -0.003(3) -0.001(3) 0.000(2)
    C7 0.022(3) 0.010(3) 0.013(3) 0.002(2) 0.001(2) -0.001(2)
    C8 0.019(3) 0.011(3) 0.022(3) -0.001(2) 0.008(2) 0.006(2)
    C9 0.026(3) 0.013(3) 0.053(5) 0.010(3) 0.023(3) 0.005(3)
    C10 0.024(3) 0.022(3) 0.065(5) 0.008(3) 0.030(3) 0.006(3)
    C11 0.022(3) 0.023(3) 0.039(4) -0.003(3) 0.015(3) 0.003(3)
    C12 0.013(3) 0.015(3) 0.012(3) -0.002(2) 0.001(2) 0.000(2)
    C13 0.012(3) 0.017(3) 0.007(3) 0.000(2) 0.001(2) 0.000(2)
    C14 0.016(3) 0.021(3) 0.014(3) -0.006(3) 0.006(2) 0.001(2)
    C15 0.015(3) 0.011(3) 0.020(3) -0.003(2) 0.004(2) 0.004(2)
    C16 0.016(3) 0.007(3) 0.015(3) 0.000(2) -0.001(2) 0.001(2)
    C17 0.011(3) 0.014(3) 0.010(3) 0.001(2) 0.002(2) 0.001(2)
    C18 0.015(3) 0.018(3) 0.013(3) -0.004(2) 0.003(2) -0.001(2)
    C19 0.020(3) 0.021(3) 0.011(3) -0.003(3) 0.000(2) 0.004(2)
    C20 0.020(3) 0.028(3) 0.015(3) -0.007(3) -0.003(2) 0.011(3)
    C21 0.016(3) 0.014(3) 0.022(3) -0.002(2) -0.001(2) 0.003(2)
    C22 0.013(3) 0.014(3) 0.015(3) -0.007(2) -0.003(2) -0.002(2)
    C23 0.012(3) 0.013(3) 0.015(3) -0.004(2) -0.003(2) -0.002(2)
    C24 0.016(3) 0.018(3) 0.017(3) -0.002(2) -0.004(2) 0.001(2)
    C25 0.010(3) 0.015(3) 0.034(4) 0.005(2) 0.000(2) 0.001(3)
    C26 0.014(3) 0.019(3) 0.020(3) -0.005(2) 0.004(2) -0.003(2)
    C27 0.013(3) 0.011(3) 0.014(3) -0.006(2) 0.001(2) -0.001(2)
    C28 0.014(3) 0.012(3) 0.014(3) -0.005(2) -0.001(2) -0.001(2)
    C29 0.016(3) 0.017(3) 0.017(3) -0.003(2) -0.004(2) 0.001(2)
    C30 0.015(3) 0.020(3) 0.030(3) -0.006(3) 0.002(3) 0.005(3)
    C31 0.016(3) 0.019(3) 0.039(4) -0.004(3) -0.002(3) -0.006(3)
    C32 0.016(3) 0.017(3) 0.026(3) -0.004(3) -0.011(3) 0.001(3)
    C33 0.025(3) 0.016(3) 0.012(3) -0.007(3) -0.002(2) -0.001(2)
    C34 0.026(3) 0.011(3) 0.010(3) 0.001(2) -0.003(2) 0.002(2)
    C35 0.030(3) 0.015(3) 0.017(3) -0.002(3) 0.004(2) 0.003(2)
    C36 0.040(4) 0.024(3) 0.016(3) 0.002(3) 0.011(3) -0.001(3)
    C37 0.044(4) 0.021(3) 0.015(3) 0.004(3) 0.000(3) -0.002(3)
    C38 0.033(4) 0.016(3) 0.020(3) 0.001(3) -0.008(3) 0.000(3)
    C39 0.024(3) 0.018(3) 0.011(3) -0.005(3) -0.003(2) 0.002(2)
    C40 0.013(3) 0.012(3) 0.009(3) -0.003(2) 0.002(2) -0.001(2)
    C41 0.010(3) 0.018(3) 0.010(3) 0.000(2) 0.002(2) 0.002(2)
    C42 0.010(3) 0.012(3) 0.021(3) 0.002(2) 0.006(2) 0.000(2)
    C43 0.026(3) 0.015(3) 0.015(3) 0.000(3) 0.005(2) -0.005(2)
    C44 0.025(3) 0.021(3) 0.010(3) -0.003(3) -0.003(2) -0.002(2)
    C45 0.015(3) 0.013(3) 0.015(3) 0.001(2) 0.000(2) 0.001(2)
    C46 0.010(3) 0.014(3) 0.008(3) 0.003(2) -0.003(2) -0.006(2)
    C47 0.011(3) 0.017(3) 0.015(3) -0.004(2) -0.002(2) 0.000(2)
    C48 0.022(3) 0.015(3) 0.014(3) 0.004(3) 0.001(2) 0.005(2)
    C49 0.007(3) 0.027(3) 0.023(3) 0.005(3) 0.000(2) 0.001(3)
    C50 0.018(3) 0.021(3) 0.018(3) -0.003(3) 0.002(2) -0.003(3)
    C51 0.019(3) 0.012(3) 0.013(3) -0.002(2) 0.002(2) 0.002(2)
    P4 0.0195(8) 0.0192(8) 0.0169(8) -0.0051(7) 0.0034(6) 0.0010(6)
    F1 0.049(3) 0.047(3) 0.043(3) 0.017(2) -0.002(2) -0.023(2)
    F2 0.036(2) 0.043(2) 0.046(3) -0.0156(19) 0.0063(19) 0.017(2)
    F3 0.0264(18) 0.0282(19) 0.0229(19) 0.0014(16) 0.0006(15) -0.0011(16)
    F4 0.033(2) 0.034(2) 0.039(2) 0.0078(18) 0.0045(17) -0.0063(18)
    F5 0.034(2) 0.049(2) 0.033(2) -0.0179(19) 0.0050(17) 0.0101(19)
    F6 0.032(2) 0.043(2) 0.027(2) -0.0096(18) -0.0079(16) 0.0055(18)
    Cl3 0.036(2) 0.044(2) 0.067(3) 0.0024(17) 0.0193(19) 0.014(2)
    Cl4 0.0671(13) 0.0561(13) 0.0310(10) -0.0170(11) 0.0108(9) -0.0011(9)
    Cl7 0.029(2) 0.039(2) 0.141(5) -0.0029(18) -0.013(2) 0.029(3)
    C105 0.047(11) 0.16(2) 0.038(10) -0.004(13) 0.017(8) -0.021(13)
    C106 0.027(8) 0.028(9) 0.145(19) -0.014(7) 0.006(10) 0.032(10)
    Cl1 0.128(3) 0.0528(17) 0.372(7) 0.0370(18) 0.190(4) 0.051(3)
    Cl2 0.103(2) 0.0839(18) 0.0588(15) -0.0530(16) 0.0399(14) -0.0097(13)
    C100 0.159(12) 0.057(6) 0.087(8) -0.038(7) 0.083(8) -0.014(6)
    Br1 0.0423(4) 0.0485(5) 0.0337(4) 0.0147(4) -0.0046(3) -0.0042(4)
    Br2 0.0248(3) 0.0341(4) 0.0367(4) -0.0028(3) 0.0085(3) -0.0162(3)
    O1 0.065(4) 0.025(3) 0.036(3) -0.009(2) 0.010(3) -0.001(2)
_geom_special_details
;
 Bond distances, angles etc. have been calculated using the
 rounded fractional coordinates. All su's are estimated
 from the variances of the (full) variance-covariance matrix.
 The cell esds are taken into account in the estimation of
 distances, angles and torsion angles
;
loop_
    _geom_bond_atom_site_label_1
    _geom_bond_atom_site_label_2
    _geom_bond_site_symmetry_1
    _geom_bond_site_symmetry_2
    _geom_bond_distance
    _geom_bond_publ_flag
    Ru1 P1 . . 2.2857(15) no
    Ru1 P2 . . 2.2813(14) no
    Ru1 N1 . . 2.147(4) no
    Ru1 N2 . . 2.089(5) no
    Ru1 N3 . . 2.150(5) no
    Ru1 N4 . . 2.100(4) no
    Cl3 C106 . . 1.793(16) no
    Cl4 C106 . . 1.899(15) no
    Cl4 C105 . . 1.85(2) no
    Cl7 C105 . . 1.78(2) no
    Cl1 C100 . . 1.735(13) no
    Cl2 C100 . . 1.755(11) no
    P1 C28 . . 1.820(5) no
    P1 C34 . . 1.829(6) no
    P1 N6 . . 1.772(5) no
    P2 C46 . . 1.829(5) no
    P2 N5 . . 1.766(5) no
    P2 C40 . . 1.828(5) no
    P4 F4 . . 1.601(4) no
    P4 F5 . . 1.608(4) no
    P4 F6 . . 1.602(4) no
    P4 F3 . . 1.607(4) no
    P4 F2 . . 1.594(4) no
    P4 F1 . . 1.583(4) no
    N1 C17 . . 1.345(6) no
    N1 C13 . . 1.355(6) no
    N2 C8 . . 1.358(7) no
    N2 C12 . . 1.363(7) no
    N3 C18 . . 1.352(7) no
    N3 C22 . . 1.367(7) no
    N4 C23 . . 1.355(7) no
    N4 C27 . . 1.352(7) no
    N5 C2 . . 1.490(7) no
    N5 C1 . . 1.375(6) no
    N6 C7 . . 1.495(6) no
    N6 C1 . . 1.365(7) no
    N7 C1 . . 1.318(6) no
    N7 C4 . . 1.482(7) no
    N7 C5 . . 1.485(6) no
    O1 H1A . . 0.99(5) no
    O1 H1B . . 1.00(4) no
    C2 C3 . . 1.512(8) no
    C3 C4 . . 1.522(9) no
    C5 C6 . . 1.524(7) no
    C6 C7 . . 1.508(8) no
    C8 C9 . . 1.371(8) no
    C9 C10 . . 1.383(9) no
    C10 C11 . . 1.384(9) no
    C11 C12 . . 1.382(8) no
    C12 C13 . . 1.471(9) no
    C13 C14 . . 1.391(8) no
    C14 C15 . . 1.378(9) no
    C15 C16 . . 1.383(7) no
    C16 C17 . . 1.387(6) no
    C18 C19 . . 1.386(8) no
    C19 C20 . . 1.385(8) no
    C20 C21 . . 1.383(7) no
    C21 C22 . . 1.393(8) no
    C22 C23 . . 1.478(7) no
    C23 C24 . . 1.390(7) no
    C24 C25 . . 1.389(8) no
    C25 C26 . . 1.381(8) no
    C26 C27 . . 1.382(7) no
    C28 C29 . . 1.394(7) no
    C28 C33 . . 1.416(8) no
    C29 C30 . . 1.397(7) no
    C30 C31 . . 1.382(9) no
    C31 C32 . . 1.386(9) no
    C32 C33 . . 1.372(8) no
    C34 C35 . . 1.385(8) no
    C34 C39 . . 1.397(9) no
    C35 C36 . . 1.396(8) no
    C36 C37 . . 1.392(9) no
    C37 C38 . . 1.383(9) no
    C38 C39 . . 1.378(8) no
    C40 C41 . . 1.392(7) no
    C40 C45 . . 1.404(7) no
    C41 C42 . . 1.384(8) no
    C42 C43 . . 1.382(7) no
    C43 C44 . . 1.389(9) no
    C44 C45 . . 1.382(8) no
    C46 C47 . . 1.394(7) no
    C46 C51 . . 1.402(7) no
    C47 C48 . . 1.396(7) no
    C48 C49 . . 1.373(8) no
    C49 C50 . . 1.390(9) no
    C50 C51 . . 1.382(7) no
    C2 H2B . . 0.9900 no
    C2 H2A . . 0.9900 no
    C3 H3B . . 0.9900 no
    C3 H3A . . 0.9900 no
    C4 H4A . . 0.9900 no
    C4 H4B . . 0.9900 no
    C5 H5B . . 0.9900 no
    C5 H5A . . 0.9900 no
    C6 H6A . . 0.9900 no
    C6 H6B . . 0.9900 no
    C7 H7A . . 0.9900 no
    C7 H7B . . 0.9900 no
    C8 H8 . . 0.9500 no
    C9 H9 . . 0.9500 no
    C10 H10 . . 0.9500 no
    C11 H11 . . 0.9500 no
    C14 H14 . . 0.9500 no
    C15 H15 . . 0.9500 no
    C16 H16 . . 0.9500 no
    C17 H17 . . 0.9500 no
    C18 H18 . . 0.9500 no
    C19 H19 . . 0.9500 no
    C20 H20 . . 0.9500 no
    C21 H21 . . 0.9500 no
    C24 H24 . . 0.9500 no
    C25 H25 . . 0.9500 no
    C26 H26 . . 0.9500 no
    C27 H27 . . 0.9500 no
    C29 H29 . . 0.9500 no
    C30 H30 . . 0.9500 no
    C31 H31 . . 0.9500 no
    C32 H32 . . 0.9500 no
    C33 H33 . . 0.9500 no
    C35 H35 . . 0.9500 no
    C36 H36 . . 0.9500 no
    C37 H37 . . 0.9500 no
    C38 H38 . . 0.9500 no
    C39 H39 . . 0.9500 no
    C41 H41 . . 0.9500 no
    C42 H42 . . 0.9500 no
    C43 H43 . . 0.9500 no
    C44 H44 . . 0.9500 no
    C45 H45 . . 0.9500 no
    C47 H47 . . 0.9500 no
    C48 H48 . . 0.9500 no
    C49 H49 . . 0.9500 no
    C50 H50 . . 0.9500 no
    C51 H51 . . 0.9500 no
    C105 H998 . . 0.9600 no
    C105 H999 . . 0.9600 no
    C106 H10D . . 0.9900 no
    C106 H10C . . 0.9900 no
    C100 H10B . . 0.9900 no
    C100 H10A . . 0.9900 no
loop_
    _geom_angle_atom_site_label_1
    _geom_angle_atom_site_label_2
    _geom_angle_atom_site_label_3
    _geom_angle_site_symmetry_1
    _geom_angle_site_symmetry_2
    _geom_angle_site_symmetry_3
    _geom_angle
    _geom_angle_publ_flag
    P1 Ru1 P2 . . . 86.93(5) no
    P1 Ru1 N1 . . . 174.37(10) no
    P1 Ru1 N2 . . . 98.52(12) no
    P1 Ru1 N3 . . . 98.45(12) no
    P1 Ru1 N4 . . . 89.92(12) no
    P2 Ru1 N1 . . . 97.07(10) no
    P2 Ru1 N2 . . . 89.82(14) no
    P2 Ru1 N3 . . . 173.86(12) no
    P2 Ru1 N4 . . . 99.68(14) no
    N1 Ru1 N2 . . . 77.60(15) no
    N1 Ru1 N3 . . . 77.78(15) no
    N1 Ru1 N4 . . . 93.30(15) no
    N2 Ru1 N3 . . . 92.28(19) no
    N2 Ru1 N4 . . . 167.64(18) no
    N3 Ru1 N4 . . . 77.48(19) no
    C105 Cl4 C106 . . . 172.2(9) no
    Ru1 P1 C28 . . . 114.4(2) no
    Ru1 P1 C34 . . . 121.5(2) no
    N6 P1 C28 . . . 106.0(2) no
    N6 P1 C34 . . . 100.8(2) no
    C28 P1 C34 . . . 99.5(3) no
    Ru1 P1 N6 . . . 112.58(16) no
    Ru1 P2 N5 . . . 113.64(17) no
    Ru1 P2 C46 . . . 114.31(17) no
    N5 P2 C40 . . . 101.3(2) no
    N5 P2 C46 . . . 105.4(2) no
    C40 P2 C46 . . . 99.1(2) no
    Ru1 P2 C40 . . . 120.86(16) no
    F4 P4 F6 . . . 89.75(19) no
    F5 P4 F6 . . . 89.60(19) no
    F1 P4 F3 . . . 90.6(2) no
    F1 P4 F4 . . . 179.0(2) no
    F1 P4 F5 . . . 90.3(2) no
    F1 P4 F6 . . . 89.9(2) no
    F2 P4 F3 . . . 90.26(18) no
    F2 P4 F4 . . . 89.3(2) no
    F2 P4 F5 . . . 178.0(2) no
    F2 P4 F6 . . . 90.18(19) no
    F3 P4 F4 . . . 89.83(18) no
    F3 P4 F5 . . . 89.95(18) no
    F3 P4 F6 . . . 179.4(2) no
    F4 P4 F5 . . . 88.8(2) no
    F1 P4 F2 . . . 91.6(2) no
    Ru1 N1 C13 . . . 112.7(4) no
    Ru1 N1 C17 . . . 126.3(3) no
    C13 N1 C17 . . . 118.7(4) no
    Ru1 N2 C12 . . . 115.0(3) no
    Ru1 N2 C8 . . . 127.2(4) no
    C8 N2 C12 . . . 117.8(5) no
    C18 N3 C22 . . . 118.4(5) no
    Ru1 N3 C18 . . . 126.2(4) no
    Ru1 N3 C22 . . . 113.4(4) no
    C23 N4 C27 . . . 117.3(4) no
    Ru1 N4 C23 . . . 115.7(3) no
    Ru1 N4 C27 . . . 127.0(3) no
    C1 N5 C2 . . . 113.8(4) no
    P2 N5 C1 . . . 118.7(4) no
    P2 N5 C2 . . . 124.3(4) no
    C1 N6 C7 . . . 114.3(4) no
    P1 N6 C1 . . . 120.0(3) no
    P1 N6 C7 . . . 123.9(4) no
    C1 N7 C5 . . . 124.1(5) no
    C4 N7 C5 . . . 111.4(4) no
    C1 N7 C4 . . . 124.5(4) no
    H1A O1 H1B . . . 111(4) no
    N6 C1 N7 . . . 120.6(4) no
    N5 C1 N6 . . . 119.2(4) no
    N5 C1 N7 . . . 120.2(5) no
    N5 C2 C3 . . . 108.7(4) no
    C2 C3 C4 . . . 108.3(4) no
    N7 C4 C3 . . . 112.9(4) no
    N7 C5 C6 . . . 112.6(4) no
    C5 C6 C7 . . . 107.9(5) no
    N6 C7 C6 . . . 108.3(4) no
    N2 C8 C9 . . . 122.9(5) no
    C8 C9 C10 . . . 119.0(6) no
    C9 C10 C11 . . . 119.2(6) no
    C10 C11 C12 . . . 119.5(6) no
    N2 C12 C11 . . . 121.6(6) no
    N2 C12 C13 . . . 115.8(4) no
    C11 C12 C13 . . . 122.3(5) no
    N1 C13 C14 . . . 121.3(5) no
    C12 C13 C14 . . . 123.2(5) no
    N1 C13 C12 . . . 115.5(5) no
    C13 C14 C15 . . . 119.4(5) no
    C14 C15 C16 . . . 119.5(5) no
    C15 C16 C17 . . . 118.6(4) no
    N1 C17 C16 . . . 122.4(4) no
    N3 C18 C19 . . . 123.0(5) no
    C18 C19 C20 . . . 118.2(5) no
    C19 C20 C21 . . . 120.1(5) no
    C20 C21 C22 . . . 119.1(5) no
    N3 C22 C21 . . . 121.3(5) no
    C21 C22 C23 . . . 123.3(5) no
    N3 C22 C23 . . . 115.4(5) no
    N4 C23 C24 . . . 122.5(4) no
    C22 C23 C24 . . . 121.5(5) no
    N4 C23 C22 . . . 115.9(5) no
    C23 C24 C25 . . . 119.1(5) no
    C24 C25 C26 . . . 118.7(5) no
    C25 C26 C27 . . . 119.1(5) no
    N4 C27 C26 . . . 123.1(4) no
    C29 C28 C33 . . . 118.8(5) no
    P1 C28 C33 . . . 114.2(4) no
    P1 C28 C29 . . . 126.9(4) no
    C28 C29 C30 . . . 119.9(5) no
    C29 C30 C31 . . . 120.0(6) no
    C30 C31 C32 . . . 120.9(6) no
    C31 C32 C33 . . . 119.5(6) no
    C28 C33 C32 . . . 120.9(5) no
    P1 C34 C39 . . . 119.1(4) no
    P1 C34 C35 . . . 122.0(5) no
    C35 C34 C39 . . . 118.9(5) no
    C34 C35 C36 . . . 120.5(6) no
    C35 C36 C37 . . . 119.8(6) no
    C36 C37 C38 . . . 119.5(6) no
    C37 C38 C39 . . . 120.6(6) no
    C34 C39 C38 . . . 120.6(6) no
    P2 C40 C41 . . . 122.8(4) no
    C41 C40 C45 . . . 117.8(5) no
    P2 C40 C45 . . . 119.3(4) no
    C40 C41 C42 . . . 121.3(5) no
    C41 C42 C43 . . . 120.0(5) no
    C42 C43 C44 . . . 119.9(5) no
    C43 C44 C45 . . . 120.0(5) no
    C40 C45 C44 . . . 121.0(5) no
    P2 C46 C51 . . . 115.3(4) no
    C47 C46 C51 . . . 118.5(5) no
    P2 C46 C47 . . . 126.2(4) no
    C46 C47 C48 . . . 119.9(5) no
    C47 C48 C49 . . . 120.9(6) no
    C48 C49 C50 . . . 119.8(5) no
    C49 C50 C51 . . . 119.7(5) no
    C46 C51 C50 . . . 121.2(5) no
    C3 C2 H2A . . . 110.00 no
    N5 C2 H2A . . . 110.00 no
    H2A C2 H2B . . . 108.00 no
    N5 C2 H2B . . . 110.00 no
    C3 C2 H2B . . . 110.00 no
    C2 C3 H3B . . . 110.00 no
    C2 C3 H3A . . . 110.00 no
    C4 C3 H3B . . . 110.00 no
    C4 C3 H3A . . . 110.00 no
    H3A C3 H3B . . . 108.00 no
    N7 C4 H4B . . . 109.00 no
    C3 C4 H4A . . . 109.00 no
    C3 C4 H4B . . . 109.00 no
    H4A C4 H4B . . . 108.00 no
    N7 C4 H4A . . . 109.00 no
    N7 C5 H5A . . . 109.00 no
    N7 C5 H5B . . . 109.00 no
    C6 C5 H5B . . . 109.00 no
    H5A C5 H5B . . . 108.00 no
    C6 C5 H5A . . . 109.00 no
    C5 C6 H6B . . . 110.00 no
    C7 C6 H6A . . . 110.00 no
    H6A C6 H6B . . . 108.00 no
    C7 C6 H6B . . . 110.00 no
    C5 C6 H6A . . . 110.00 no
    N6 C7 H7B . . . 110.00 no
    C6 C7 H7A . . . 110.00 no
    H7A C7 H7B . . . 108.00 no
    C6 C7 H7B . . . 110.00 no
    N6 C7 H7A . . . 110.00 no
    C9 C8 H8 . . . 119.00 no
    N2 C8 H8 . . . 119.00 no
    C10 C9 H9 . . . 120.00 no
    C8 C9 H9 . . . 121.00 no
    C9 C10 H10 . . . 120.00 no
    C11 C10 H10 . . . 120.00 no
    C12 C11 H11 . . . 120.00 no
    C10 C11 H11 . . . 120.00 no
    C13 C14 H14 . . . 120.00 no
    C15 C14 H14 . . . 120.00 no
    C14 C15 H15 . . . 120.00 no
    C16 C15 H15 . . . 120.00 no
    C15 C16 H16 . . . 121.00 no
    C17 C16 H16 . . . 121.00 no
    C16 C17 H17 . . . 119.00 no
    N1 C17 H17 . . . 119.00 no
    N3 C18 H18 . . . 119.00 no
    C19 C18 H18 . . . 119.00 no
    C18 C19 H19 . . . 121.00 no
    C20 C19 H19 . . . 121.00 no
    C21 C20 H20 . . . 120.00 no
    C19 C20 H20 . . . 120.00 no
    C20 C21 H21 . . . 120.00 no
    C22 C21 H21 . . . 121.00 no
    C25 C24 H24 . . . 120.00 no
    C23 C24 H24 . . . 120.00 no
    C26 C25 H25 . . . 121.00 no
    C24 C25 H25 . . . 121.00 no
    C27 C26 H26 . . . 120.00 no
    C25 C26 H26 . . . 120.00 no
    C26 C27 H27 . . . 118.00 no
    N4 C27 H27 . . . 118.00 no
    C28 C29 H29 . . . 120.00 no
    C30 C29 H29 . . . 120.00 no
    C31 C30 H30 . . . 120.00 no
    C29 C30 H30 . . . 120.00 no
    C30 C31 H31 . . . 120.00 no
    C32 C31 H31 . . . 120.00 no
    C33 C32 H32 . . . 120.00 no
    C31 C32 H32 . . . 120.00 no
    C28 C33 H33 . . . 120.00 no
    C32 C33 H33 . . . 120.00 no
    C34 C35 H35 . . . 120.00 no
    C36 C35 H35 . . . 120.00 no
    C37 C36 H36 . . . 120.00 no
    C35 C36 H36 . . . 120.00 no
    C38 C37 H37 . . . 120.00 no
    C36 C37 H37 . . . 120.00 no
    C37 C38 H38 . . . 120.00 no
    C39 C38 H38 . . . 120.00 no
    C38 C39 H39 . . . 120.00 no
    C34 C39 H39 . . . 120.00 no
    C40 C41 H41 . . . 119.00 no
    C42 C41 H41 . . . 119.00 no
    C43 C42 H42 . . . 120.00 no
    C41 C42 H42 . . . 120.00 no
    C44 C43 H43 . . . 120.00 no
    C42 C43 H43 . . . 120.00 no
    C45 C44 H44 . . . 120.00 no
    C43 C44 H44 . . . 120.00 no
    C40 C45 H45 . . . 120.00 no
    C44 C45 H45 . . . 119.00 no
    C48 C47 H47 . . . 120.00 no
    C46 C47 H47 . . . 120.00 no
    C47 C48 H48 . . . 119.00 no
    C49 C48 H48 . . . 120.00 no
    C50 C49 H49 . . . 120.00 no
    C48 C49 H49 . . . 120.00 no
    C49 C50 H50 . . . 120.00 no
    C51 C50 H50 . . . 120.00 no
    C50 C51 H51 . . . 119.00 no
    C46 C51 H51 . . . 119.00 no
    Cl4 C105 Cl7 . . . 109.7(9) no
    Cl3 C106 Cl4 . . . 109.9(9) no
    Cl4 C105 H998 . . . 112.00 no
    Cl7 C105 H998 . . . 109.00 no
    Cl7 C105 H999 . . . 108.00 no
    H998 C105 H999 . . . 107.00 no
    Cl4 C105 H999 . . . 111.00 no
    Cl3 C106 H10C . . . 110.00 no
    Cl4 C106 H10C . . . 110.00 no
    Cl4 C106 H10D . . . 110.00 no
    Cl3 C106 H10D . . . 110.00 no
    H10C C106 H10D . . . 108.00 no
    Cl1 C100 Cl2 . . . 111.5(7) no
    Cl1 C100 H10A . . . 109.00 no
    Cl1 C100 H10B . . . 109.00 no
    Cl2 C100 H10B . . . 109.00 no
    H10A C100 H10B . . . 108.00 no
    Cl2 C100 H10A . . . 109.00 no
loop_
    _geom_torsion_atom_site_label_1
    _geom_torsion_atom_site_label_2
    _geom_torsion_atom_site_label_3
    _geom_torsion_atom_site_label_4
    _geom_torsion_site_symmetry_1
    _geom_torsion_site_symmetry_2
    _geom_torsion_site_symmetry_3
    _geom_torsion_site_symmetry_4
    _geom_torsion
    _geom_torsion_publ_flag
    P2 Ru1 P1 N6 . . . . 26.11(18) no
    N2 Ru1 P1 N6 . . . . -63.3(2) no
    N3 Ru1 P1 N6 . . . . -156.9(2) no
    N4 Ru1 P1 N6 . . . . 125.8(2) no
    P2 Ru1 P1 C28 . . . . -95.00(19) no
    N2 Ru1 P1 C28 . . . . 175.6(2) no
    N3 Ru1 P1 C28 . . . . 82.0(2) no
    N4 Ru1 P1 C28 . . . . 4.7(2) no
    P2 Ru1 P1 C34 . . . . 145.6(2) no
    N2 Ru1 P1 C34 . . . . 56.2(3) no
    N3 Ru1 P1 C34 . . . . -37.4(3) no
    N4 Ru1 P1 C34 . . . . -114.7(3) no
    P1 Ru1 P2 N5 . . . . 22.53(17) no
    N1 Ru1 P2 N5 . . . . -161.45(19) no
    N2 Ru1 P2 N5 . . . . 121.1(2) no
    N4 Ru1 P2 N5 . . . . -66.9(2) no
    P1 Ru1 P2 C40 . . . . 143.22(19) no
    N1 Ru1 P2 C40 . . . . -40.8(2) no
    N2 Ru1 P2 C40 . . . . -118.2(2) no
    N4 Ru1 P2 C40 . . . . 53.8(2) no
    P1 Ru1 P2 C46 . . . . -98.57(16) no
    N1 Ru1 P2 C46 . . . . 77.45(19) no
    N2 Ru1 P2 C46 . . . . 0.0(2) no
    N4 Ru1 P2 C46 . . . . 172.04(19) no
    P2 Ru1 N1 C13 . . . . -104.8(3) no
    N2 Ru1 N1 C13 . . . . -16.6(3) no
    N3 Ru1 N1 C13 . . . . 78.6(3) no
    N4 Ru1 N1 C13 . . . . 155.0(3) no
    P2 Ru1 N1 C17 . . . . 92.7(4) no
    N2 Ru1 N1 C17 . . . . -179.1(4) no
    N3 Ru1 N1 C17 . . . . -84.0(4) no
    N4 Ru1 N1 C17 . . . . -7.5(4) no
    P1 Ru1 N2 C8 . . . . 18.0(5) no
    P2 Ru1 N2 C8 . . . . -68.9(5) no
    N1 Ru1 N2 C8 . . . . -166.2(5) no
    N3 Ru1 N2 C8 . . . . 116.9(5) no
    P1 Ru1 N2 C12 . . . . -163.9(4) no
    P2 Ru1 N2 C12 . . . . 109.2(4) no
    N1 Ru1 N2 C12 . . . . 12.0(4) no
    N3 Ru1 N2 C12 . . . . -65.0(4) no
    P1 Ru1 N3 C18 . . . . 95.4(4) no
    N1 Ru1 N3 C18 . . . . -80.3(5) no
    N2 Ru1 N3 C18 . . . . -3.5(5) no
    N4 Ru1 N3 C18 . . . . -176.5(5) no
    P1 Ru1 N3 C22 . . . . -101.1(4) no
    N1 Ru1 N3 C22 . . . . 83.2(4) no
    N2 Ru1 N3 C22 . . . . 160.0(4) no
    N4 Ru1 N3 C22 . . . . -13.1(4) no
    P1 Ru1 N4 C23 . . . . 108.8(4) no
    P2 Ru1 N4 C23 . . . . -164.4(4) no
    N1 Ru1 N4 C23 . . . . -66.6(4) no
    N3 Ru1 N4 C23 . . . . 10.1(4) no
    P1 Ru1 N4 C27 . . . . -70.7(4) no
    P2 Ru1 N4 C27 . . . . 16.2(4) no
    N1 Ru1 N4 C27 . . . . 113.9(4) no
    N3 Ru1 N4 C27 . . . . -169.4(4) no
    C34 P1 C28 C33 . . . . 64.6(5) no
    C34 P1 N6 C1 . . . . 162.1(4) no
    Ru1 P1 N6 C7 . . . . 129.5(4) no
    C28 P1 N6 C7 . . . . -104.7(4) no
    C34 P1 N6 C7 . . . . -1.4(5) no
    N6 P1 C34 C39 . . . . -75.5(5) no
    Ru1 P1 N6 C1 . . . . -67.0(4) no
    C28 P1 N6 C1 . . . . 58.8(5) no
    Ru1 P1 C28 C29 . . . . 109.9(5) no
    N6 P1 C28 C29 . . . . -14.8(6) no
    Ru1 P1 C34 C35 . . . . -20.2(6) no
    N6 P1 C28 C33 . . . . 168.7(4) no
    Ru1 P1 C28 C33 . . . . -66.6(5) no
    C28 P1 C34 C39 . . . . 33.0(5) no
    C34 P1 C28 C29 . . . . -119.0(6) no
    C28 P1 C34 C35 . . . . -146.7(5) no
    N6 P1 C34 C35 . . . . 104.9(5) no
    Ru1 P1 C34 C39 . . . . 159.4(4) no
    C40 P2 N5 C1 . . . . 162.1(4) no
    C46 P2 N5 C1 . . . . 59.2(5) no
    Ru1 P2 N5 C2 . . . . 134.4(4) no
    Ru1 P2 N5 C1 . . . . -66.8(4) no
    N5 P2 C40 C41 . . . . 103.4(4) no
    N5 P2 C46 C47 . . . . -12.1(5) no
    C40 P2 N5 C2 . . . . 3.2(5) no
    Ru1 P2 C40 C41 . . . . -23.2(5) no
    C46 P2 N5 C2 . . . . -99.7(4) no
    C40 P2 C46 C47 . . . . -116.6(5) no
    C46 P2 C40 C41 . . . . -148.8(4) no
    C46 P2 C40 C45 . . . . 28.6(4) no
    C40 P2 C46 C51 . . . . 63.6(4) no
    Ru1 P2 C46 C51 . . . . -66.4(4) no
    Ru1 P2 C46 C47 . . . . 113.4(4) no
    N5 P2 C40 C45 . . . . -79.3(4) no
    N5 P2 C46 C51 . . . . 168.1(4) no
    Ru1 P2 C40 C45 . . . . 154.2(3) no
    Ru1 N1 C13 C12 . . . . 18.6(5) no
    C13 N1 C17 C16 . . . . -1.9(7) no
    Ru1 N1 C17 C16 . . . . 159.7(4) no
    Ru1 N1 C13 C14 . . . . -159.8(4) no
    C17 N1 C13 C14 . . . . 4.2(7) no
    C17 N1 C13 C12 . . . . -177.5(4) no
    C8 N2 C12 C11 . . . . -2.5(8) no
    C8 N2 C12 C13 . . . . 172.3(5) no
    C12 N2 C8 C9 . . . . 1.1(8) no
    Ru1 N2 C12 C11 . . . . 179.2(4) no
    Ru1 N2 C8 C9 . . . . 179.2(4) no
    Ru1 N2 C12 C13 . . . . -6.0(6) no
    Ru1 N3 C18 C19 . . . . 163.8(4) no
    C18 N3 C22 C23 . . . . 179.0(5) no
    Ru1 N3 C22 C23 . . . . 14.1(6) no
    C22 N3 C18 C19 . . . . 1.0(8) no
    Ru1 N3 C22 C21 . . . . -166.2(4) no
    C18 N3 C22 C21 . . . . -1.2(8) no
    C27 N4 C23 C22 . . . . 173.7(5) no
    C27 N4 C23 C24 . . . . -2.3(8) no
    Ru1 N4 C23 C24 . . . . 178.2(4) no
    Ru1 N4 C23 C22 . . . . -5.8(6) no
    Ru1 N4 C27 C26 . . . . -179.4(4) no
    C23 N4 C27 C26 . . . . 1.2(7) no
    C2 N5 C1 N7 . . . . 19.4(7) no
    C2 N5 C1 N6 . . . . -161.0(5) no
    P2 N5 C1 N6 . . . . 38.0(6) no
    P2 N5 C1 N7 . . . . -141.6(4) no
    C1 N5 C2 C3 . . . . -56.9(6) no
    P2 N5 C2 C3 . . . . 102.9(5) no
    C1 N6 C7 C6 . . . . -55.9(6) no
    P1 N6 C7 C6 . . . . 108.5(4) no
    C7 N6 C1 N5 . . . . -162.4(4) no
    C7 N6 C1 N7 . . . . 17.2(7) no
    P1 N6 C1 N5 . . . . 32.6(6) no
    P1 N6 C1 N7 . . . . -147.8(4) no
    C1 N7 C5 C6 . . . . -4.3(8) no
    C4 N7 C5 C6 . . . . 176.2(5) no
    C5 N7 C4 C3 . . . . 173.7(4) no
    C4 N7 C1 N5 . . . . 13.1(8) no
    C4 N7 C1 N6 . . . . -166.5(5) no
    C1 N7 C4 C3 . . . . -5.9(7) no
    C5 N7 C1 N5 . . . . -166.5(5) no
    C5 N7 C1 N6 . . . . 14.0(8) no
    N5 C2 C3 C4 . . . . 60.8(5) no
    C2 C3 C4 N7 . . . . -31.1(5) no
    N7 C5 C6 C7 . . . . -33.7(7) no
    C5 C6 C7 N6 . . . . 62.1(6) no
    N2 C8 C9 C10 . . . . 1.5(9) no
    C8 C9 C10 C11 . . . . -2.6(11) no
    C9 C10 C11 C12 . . . . 1.3(11) no
    C10 C11 C12 N2 . . . . 1.4(9) no
    C10 C11 C12 C13 . . . . -173.1(6) no
    C11 C12 C13 N1 . . . . 166.0(5) no
    N2 C12 C13 N1 . . . . -8.8(7) no
    C11 C12 C13 C14 . . . . -15.7(8) no
    N2 C12 C13 C14 . . . . 169.5(5) no
    C12 C13 C14 C15 . . . . 178.5(5) no
    N1 C13 C14 C15 . . . . -3.3(7) no
    C13 C14 C15 C16 . . . . 0.1(7) no
    C14 C15 C16 C17 . . . . 2.1(7) no
    C15 C16 C17 N1 . . . . -1.2(7) no
    N3 C18 C19 C20 . . . . -0.6(9) no
    C18 C19 C20 C21 . . . . 0.4(8) no
    C19 C20 C21 C22 . . . . -0.6(9) no
    C20 C21 C22 C23 . . . . -179.2(5) no
    C20 C21 C22 N3 . . . . 1.1(8) no
    C21 C22 C23 C24 . . . . -9.5(9) no
    N3 C22 C23 C24 . . . . 170.2(5) no
    C21 C22 C23 N4 . . . . 174.4(5) no
    N3 C22 C23 N4 . . . . -5.8(7) no
    N4 C23 C24 C25 . . . . 0.5(9) no
    C22 C23 C24 C25 . . . . -175.3(6) no
    C23 C24 C25 C26 . . . . 2.4(9) no
    C24 C25 C26 C27 . . . . -3.5(9) no
    C25 C26 C27 N4 . . . . 1.7(8) no
    P1 C28 C29 C30 . . . . -173.8(5) no
    P1 C28 C33 C32 . . . . 173.6(5) no
    C29 C28 C33 C32 . . . . -3.2(9) no
    C33 C28 C29 C30 . . . . 2.6(9) no
    C28 C29 C30 C31 . . . . -0.6(9) no
    C29 C30 C31 C32 . . . . -0.8(10) no
    C30 C31 C32 C33 . . . . 0.2(10) no
    C31 C32 C33 C28 . . . . 1.8(9) no
    C39 C34 C35 C36 . . . . -0.2(9) no
    P1 C34 C35 C36 . . . . 179.5(5) no
    C35 C34 C39 C38 . . . . -1.7(9) no
    P1 C34 C39 C38 . . . . 178.7(5) no
    C34 C35 C36 C37 . . . . 2.3(9) no
    C35 C36 C37 C38 . . . . -2.5(10) no
    C36 C37 C38 C39 . . . . 0.7(9) no
    C37 C38 C39 C34 . . . . 1.4(9) no
    P2 C40 C41 C42 . . . . 177.8(4) no
    C41 C40 C45 C44 . . . . -0.5(8) no
    C45 C40 C41 C42 . . . . 0.4(7) no
    P2 C40 C45 C44 . . . . -178.0(4) no
    C40 C41 C42 C43 . . . . -0.8(8) no
    C41 C42 C43 C44 . . . . 1.3(8) no
    C42 C43 C44 C45 . . . . -1.3(9) no
    C43 C44 C45 C40 . . . . 1.0(9) no
    P2 C46 C47 C48 . . . . -179.7(4) no
    C51 C46 C47 C48 . . . . 0.2(7) no
    P2 C46 C51 C50 . . . . 178.8(4) no
    C47 C46 C51 C50 . . . . -1.1(8) no
    C46 C47 C48 C49 . . . . 0.7(8) no
    C47 C48 C49 C50 . . . . -0.7(8) no
    C48 C49 C50 C51 . . . . -0.2(8) no
    C49 C50 C51 C46 . . . . 1.1(8) no
loop_
    _geom_hbond_atom_site_label_D
    _geom_hbond_atom_site_label_H
    _geom_hbond_atom_site_label_A
    _geom_hbond_site_symmetry_A
    _geom_hbond_distance_DH
    _geom_hbond_distance_HA
    _geom_hbond_distance_DA
    _geom_hbond_angle_DHA
    _geom_hbond_publ_flag
    O1 H1A Br1 2_655 0.99(5) 2.31(5) 3.300(5) 173(3) yes
    O1 H1B Br1 4_554 1.00(4) 2.35(4) 3.345(5) 178(6) yes
    C4 H4A Br2 2_546 0.99 2.90 3.651(5) 133 yes
    C6 H6A Cl7 . 0.99 2.82 3.738(8) 155 yes
    C6 H6B O1 3_666 0.99 2.52 3.358(8) 142 yes
    C9 H9 O1 1_456 0.95 2.40 3.208(8) 142 yes
    C10 H10 Cl3 3_567 0.95 2.72 3.316(8) 122 yes
    C100 H10A Br1 4_455 0.99 2.92 3.618(11) 128 yes
    C106 H10C Cl1 . 0.99 2.65 3.54(2) 150 yes
    C106 H10D O1 3_666 0.99 2.51 3.464(16) 162 yes
    C11 H11 F3 4_455 0.95 2.35 3.209(7) 150 yes
    C17 H17 F5 2_546 0.95 2.25 3.056(6) 142 yes
    C21 H21 Br1 1_556 0.95 2.91 3.787(5) 154 yes
    C24 H24 Br1 1_556 0.95 2.91 3.835(5) 164 yes
    C25 H25 F4 4_555 0.95 2.54 3.453(6) 160 yes
    C31 H31 Cl3 3_667 0.95 2.76 3.566(7) 143 yes
    C42 H42 F3 2_546 0.95 2.41 3.319(7) 160 yes
