# Supplementary material for: Bis(2,2′-bipyridine)[1,9-bis(diphenylphos­phanyl)-1,2,3,4,6,7,8,9-octahydropyrim­ido[1,2-a]pyrimidin-5-ium]ruthenium(II) hexa­fluorido­phosphate dibromide di­chloro­methane disolvate monohydrate
Source: Acta Crystallogr Sect E Struct Rep Online. 2013 Nov 6;69(Pt 12):m640–1. doi: 10.1107/S1600536813029462 (PMC3884983; doi:10.1107/S1600536813029462)
Supplement: Supplementary file 2 [file e-69-0m640-Isup2.hkl]

#
# h,k,l, Fc-squared, Fo-squared, sigma(Fo-squared) and status flag
#
data_I
_shelx_title ' CS112 in P2(1)/n'
_shelx_refln_list_code          4
_shelx_F_calc_maximum      556.61
_exptl_crystal_F_000      2840.00
_reflns_d_resolution_high  0.8301
 
loop_
 _symmetry_equiv_pos_as_xyz
 'x, y, z'
 '-x+1/2, y+1/2, -z+1/2'
 '-x, -y, -z'
 'x-1/2, -y-1/2, z-1/2'
 
_cell_length_a    16.1770
_cell_length_b    20.9840
_cell_length_c    16.6730
_cell_angle_alpha  90.000
_cell_angle_beta   96.654
_cell_angle_gamma  90.000
 
_shelx_F_squared_multiplier     1.000
 
loop_
 _refln_index_h
 _refln_index_k
 _refln_index_l
 _refln_F_squared_calc
 _refln_F_squared_meas
 _refln_F_squared_sigma
 _refln_observed_status
   4   0   0     7167.00     6883.64    215.41 o
   6   0   0    22448.19    20838.86    358.42 o
   8   0   0      343.34      291.38     73.78 o
  10   0   0        8.89       -3.88     74.59 o
  12   0   0     6395.76     6514.81    259.49 o
  14   0   0     6271.19     6490.19    499.35 o
  16   0   0     3217.44     4162.80    450.52 o
  18   0   0       47.80     -366.28    366.28 o
   3   1   0      742.17     2276.36    168.31 o
   4   1   0   253721.92   267900.19   1451.29 o
   5   1   0    56204.25    54472.71    412.09 o
   6   1   0      314.20      683.05     59.86 o
   7   1   0      521.32      641.20     60.56 o
   8   1   0     5119.41     5560.31    136.33 o
   9   1   0    11993.66    12307.17    204.59 o
  10   1   0     2532.67     2015.60    124.92 o
  11   1   0       44.52       69.19     46.53 o
  12   1   0      436.75      310.09     78.38 o
  13   1   0     1778.04     1559.03    117.55 o
  14   1   0     2460.80     2593.34    258.41 o
  15   1   0     2286.43     2918.18    265.39 o
  16   1   0     1212.25     1419.91    218.46 o
  17   1   0      966.31      275.14    198.05 o
  18   1   0     1036.14      557.79    255.16 o
  19   1   0      125.74      413.74    292.28 o
   2   2   0     6885.57     7794.70    289.05 o
   3   2   0    34279.32    35418.72    367.82 o
   4   2   0     7356.66     7948.41    148.69 o
   5   2   0    35398.06    34780.51    334.68 o
   6   2   0    13615.71    17374.33    251.68 o
   7   2   0     4834.49     3821.56    103.81 o
   8   2   0     2749.15     2245.77     90.26 o
   9   2   0    19693.11    18751.58    277.81 o
  10   2   0     5681.06     5107.32    147.88 o
  11   2   0     2485.00     2721.79    132.18 o
  12   2   0      905.41      701.24     85.95 o
  13   2   0       87.43      167.50     99.77 o
  14   2   0        6.45     -140.39    140.39 o
  15   2   0       10.72        7.35    160.75 o
  16   2   0      883.08      831.48    172.94 o
  17   2   0     1012.70     1104.43    243.91 o
  18   2   0      857.83      811.35    354.98 o
  19   2   0      479.87      461.94    332.62 o
   1   3   0    29074.44    30046.14    517.69 o
   2   3   0     7956.80     6968.83    195.73 o
   3   3   0      468.73      190.53    125.90 o
   4   3   0    13167.46    12867.50    192.91 o
   5   3   0     3573.03     4783.83    131.91 o
   6   3   0    20805.17    23174.98    297.17 o
   7   3   0    36154.14    41374.66    651.48 o
   8   3   0     1550.84     1334.23     81.62 o
   9   3   0     2338.97     2222.10    120.49 o
  10   3   0     5729.86     5243.82    183.23 o
  11   3   0       30.51      156.90     77.61 o
  12   3   0     3643.25     4297.96    227.20 o
  13   3   0     8694.74     8768.32    287.77 o
  14   3   0     3408.98     4108.30    273.60 o
  15   3   0     1311.01     1067.04    176.03 o
  16   3   0     4284.19     4207.36    317.71 o
  17   3   0     2933.36     2229.57    299.91 o
  18   3   0      751.61      217.18    239.90 o
  19   3   0       87.62      -82.11    324.20 o
   0   4   0    35445.71    37890.22    359.63 o
   1   4   0     5978.91     7080.56    159.84 o
   2   4   0    93972.16   109707.15   1331.73 o
   3   4   0        4.77      -30.44    116.75 o
   4   4   0    46503.80    42181.80    477.66 o
   5   4   0     1392.77     1848.75    113.34 o
   6   4   0    29428.48    29893.47    568.63 o
   7   4   0     5386.50     5004.47    288.42 o
   8   4   0    38320.48    37767.75    505.07 o
   9   4   0      379.75      475.38    131.43 o
  10   4   0      196.18      262.74    111.51 o
  11   4   0    26483.56    26550.86    586.45 o
  12   4   0    12734.16    12265.15    355.50 o
  13   4   0      226.34      340.79    134.96 o
  14   4   0      589.94      514.37    150.81 o
  15   4   0     2323.09     1862.33    197.50 o
  16   4   0       22.97     -193.31    193.31 o
  17   4   0     3806.93     3954.09    374.78 o
  18   4   0      238.95      215.06    272.05 o
  19   4   0        6.59      542.70    286.43 o
   1   5   0      457.53     1392.56     62.71 o
   2   5   0     2576.04     3847.13    126.49 o
   3   5   0   118909.81   118556.38    849.36 o
   4   5   0     1402.93     1520.94    119.09 o
   5   5   0     2032.93     2863.65    148.25 o
   6   5   0     1234.39     1601.42    142.29 o
   7   5   0    22483.79    23750.46    724.82 o
   8   5   0     9689.54     8617.64    802.13 o
   9   5   0    17509.92    17494.83    433.05 o
  10   5   0     1227.54     1137.20    145.97 o
  11   5   0      224.62      235.82    106.06 o
  12   5   0     1435.39     1398.48    195.87 o
  13   5   0     1223.04     1034.61    173.40 o
  14   5   0       29.30       25.16    136.30 o
  15   5   0     7031.02     6652.47    355.75 o
  16   5   0       96.74      154.13    205.53 o
  17   5   0      741.61      282.81    267.98 o
  18   5   0      968.27     1313.55    369.12 o
   0   6   0     5550.43     6437.29    171.74 o
   1   6   0     1471.11     1035.04     61.29 o
   2   6   0    13854.97    12726.52    196.03 o
   3   6   0    33191.38    35585.34    436.03 o
   4   6   0     2525.87     1412.00    119.02 o
   5   6   0     4996.04     6662.32    217.52 o
   6   6   0    38918.88    38950.14    811.36 o
   7   6   0     6743.15     6688.55    352.26 o
   8   6   0     1825.57     2432.89    133.67 o
   9   6   0      174.61      -41.13    117.26 o
  10   6   0       81.28      -78.97    122.24 o
  11   6   0     5500.78     5876.12    321.30 o
  12   6   0      890.42      894.48    173.79 o
  13   6   0       96.72      304.85    133.91 o
  14   6   0       72.68      115.58    145.35 o
  15   6   0      989.82      940.09    231.94 o
  16   6   0     1407.51     1409.04    278.08 o
  17   6   0     1191.64     1060.32    302.78 o
  18   6   0      174.51      209.58    280.77 o
   1   7   0     2843.38     2246.34     80.54 o
   2   7   0    50190.38    50787.36    443.93 o
   3   7   0     5884.01     6705.76    179.52 o
   4   7   0    36990.02    45099.68    871.70 o
   5   7   0    13391.78    13586.12    290.07 o
   6   7   0     8261.61     7823.02    268.61 o
   7   7   0    30997.25    29359.75    537.37 o
   8   7   0      304.62      344.32     85.58 o
   9   7   0      270.49       41.72    102.10 o
  10   7   0     9381.76     8541.79    306.01 o
  11   7   0     1805.21     1489.17    304.87 o
  12   7   0    12252.39    12360.14    456.75 o
  13   7   0     8737.87     8220.35    360.23 o
  14   7   0      204.83      469.56    184.96 o
  15   7   0       24.66       49.51    180.82 o
  16   7   0      118.11      196.77    188.72 o
  17   7   0      331.36      -81.44    278.57 o
  18   7   0      368.41      891.58    340.76 o
   0   8   0     1648.58     1595.05    113.21 o
   1   8   0      774.36      818.17     66.54 o
   2   8   0    19212.54    17811.63    225.02 o
   3   8   0     6196.27     5766.98    155.74 o
   4   8   0    23478.74    23905.91    367.28 o
   5   8   0      343.03      -22.93     88.26 o
   6   8   0    13110.31    12361.14    388.95 o
   7   8   0       21.35      266.29     89.47 o
   8   8   0       38.22       38.98    111.78 o
   9   8   0      520.58      367.31     66.91 o
  10   8   0    13429.62    11899.03    780.81 o
  11   8   0     1287.18     1004.07    136.99 o
  12   8   0      146.97      167.51    139.50 o
  13   8   0     3742.35     3635.82    383.83 o
  14   8   0      572.42      516.07    238.36 o
  15   8   0       18.14      -18.48    195.53 o
  16   8   0     1661.56     1355.90    253.45 o
  17   8   0      354.68      326.50    285.74 o
  18   8   0     9116.84    10467.72   1020.52 o
   1   9   0      346.75      186.28     52.37 o
   2   9   0    13029.11    11872.06    191.59 o
   3   9   0      622.51      766.22     83.42 o
   4   9   0     9235.99     8435.63    234.15 o
   5   9   0    27272.08    27880.31    538.91 o
   6   9   0      649.39      692.34    159.97 o
   7   9   0    32233.60    32754.28    564.95 o
   8   9   0    10955.40     9683.64    527.20 o
   9   9   0      597.17      345.56    146.93 o
  10   9   0     5533.60     5207.48    319.20 o
  11   9   0       92.29      260.80    130.54 o
  12   9   0       23.92        9.87    204.38 o
  13   9   0       76.05       11.92    260.74 o
  14   9   0    13685.55    12818.45    632.99 o
  15   9   0     2239.16     3068.52    345.91 o
  16   9   0      519.35      210.17    305.83 o
  17   9   0       55.38      -46.74    357.53 o
  18   9   0      251.71     -350.75    587.11 o
   0  10   0    97808.94    94160.48    804.53 o
   1  10   0    21448.42    19664.11    248.65 o
   2  10   0     8797.22     8540.50    183.37 o
   3  10   0     5836.29     5444.70    147.54 o
   4  10   0       63.68       30.63     66.48 o
   5  10   0      266.68      316.27    106.33 o
   6  10   0     4385.75     3337.82    170.03 o
   7  10   0     2526.88     2210.56    160.56 o
   8  10   0     1804.14     1819.08    155.04 o
   9  10   0     5309.63     5503.80    409.59 o
  10  10   0     5218.13     5831.52    266.91 o
  11  10   0    12521.24    11625.91    637.10 o
  12  10   0     8816.51     8730.29    640.15 o
  13  10   0     3136.61     2833.92    425.07 o
  14  10   0       58.02     -189.05    279.76 o
  15  10   0     2735.67     2902.22    543.74 o
  16  10   0     3968.05     4335.24    654.56 o
  17  10   0      624.90      231.92    353.90 o
   1  11   0     1884.74     1691.64     96.86 o
   2  11   0     5439.89     5150.02    158.87 o
   3  11   0    17503.13    15837.64    314.81 o
   4  11   0    17420.53    15641.90    499.60 o
   5  11   0     1749.55     1622.70    112.57 o
   6  11   0     6254.73     6863.16    213.52 o
   7  11   0      682.01      791.61     97.39 o
   8  11   0       63.60      104.93    107.47 o
   9  11   0       45.55      134.50    201.74 o
  10  11   0     5233.59     4447.37    308.37 o
  11  11   0      387.81      482.93    129.07 o
  12  11   0     1631.22     1819.86    372.53 o
  13  11   0     4326.65     4075.02    595.66 o
  14  11   0      189.72      -52.74    323.21 o
  15  11   0     3536.25     3374.25    600.88 o
  16  11   0     1996.81     3147.75    876.94 o
  17  11   0      612.72      151.17    403.93 o
   0  12   0     2246.96     2210.41    165.95 o
   1  12   0     4864.28     4466.74    156.39 o
   2  12   0      366.38      460.55     76.16 o
   3  12   0     4183.89     4474.24    194.35 o
   4  12   0      436.52      575.08     86.96 o
   5  12   0     7225.14     6418.50    209.09 o
   6  12   0     8201.26     7901.39    249.59 o
   7  12   0    11171.76    10435.43    324.90 o
   8  12   0      680.72      661.98    261.92 o
   9  12   0     2099.49     2431.51    315.49 o
  10  12   0      230.22       61.74    126.41 o
  11  12   0      364.29      301.52    117.64 o
  12  12   0     3620.45     3954.12    646.82 o
  13  12   0     6266.95     6427.56    916.31 o
  14  12   0     4675.08     4524.53    649.54 o
  15  12   0     1878.23     1388.81   1054.25 o
  16  12   0      152.20       92.67    434.16 o
  17  12   0     6986.70     6288.95   1179.67 o
   1  13   0    26246.55    24959.59    361.98 o
   2  13   0      203.09      746.43    161.86 o
   3  13   0     4933.89     5095.05    203.42 o
   4  13   0     1833.48     2122.96    138.85 o
   5  13   0       21.96       35.21     98.79 o
   6  13   0       14.29       17.84     62.33 o
   7  13   0        8.11      133.37     66.04 o
   8  13   0     3482.37     3108.67    186.21 o
   9  13   0     7865.29     7656.96    401.21 o
  10  13   0    12571.05    11666.24    454.74 o
  11  13   0     1366.16     2221.95    497.97 o
  12  13   0       37.11      -11.58    335.27 o
  13  13   0    10626.12    12397.95   1015.85 o
  14  13   0     2641.56     2478.26    537.65 o
  15  13   0     5631.65     6461.80    814.55 o
  16  13   0     2757.76     3751.29    686.66 o
   0  14   0      233.73      441.13    119.57 o
   1  14   0     5905.26     6204.81    203.94 o
   2  14   0       12.64       70.52    115.66 o
   3  14   0     3281.35     3351.90    186.17 o
   4  14   0     4216.81     4032.37    203.28 o
   5  14   0    11562.79    10343.86    403.79 o
   6  14   0       45.05       16.07    202.54 o
   7  14   0      958.49      842.59    236.71 o
   8  14   0     8277.91     7204.33    342.25 o
   9  14   0      934.33      937.23    341.20 o
  10  14   0     1775.59     1382.52    332.49 o
  11  14   0     9644.50     8542.41    674.50 o
  12  14   0    16195.84    16494.71   1136.22 o
  13  14   0      454.46     -381.48    381.48 o
  14  14   0       90.29      968.60    462.62 o
  15  14   0     1127.89      843.04    434.55 o
  16  14   0      264.77     1239.81    728.96 o
   1  15   0     1278.46     1299.08    122.44 o
   2  15   0     2749.87     2637.16    188.60 o
   3  15   0    19929.61    19631.33    481.58 o
   4  15   0     4354.06     4123.10    289.01 o
   5  15   0      165.12       52.57     89.98 o
   6  15   0        0.18       33.16    108.47 o
   7  15   0     2727.17     2359.44    379.76 o
   8  15   0    16976.04    17034.48   1041.04 o
   9  15   0     1512.92     1614.06    372.11 o
  10  15   0       73.13      -63.09    262.03 o
  11  15   0     2937.64     3296.60    440.65 o
  12  15   0      104.88      -35.67    357.49 o
  13  15   0      259.31      766.59    405.68 o
  14  15   0     5771.81     6527.93    795.72 o
  15  15   0      182.68       -3.59    943.62 o
   0  16   0     1839.81     2281.78    235.02 o
   1  16   0     1040.21      881.11    130.66 o
   2  16   0     6625.32     6769.67    290.24 o
   3  16   0      152.14       74.22     93.42 o
   4  16   0     1016.90      997.39    160.39 o
   5  16   0     2384.97     2501.37    264.82 o
   6  16   0      588.16      693.51    180.23 o
   7  16   0      217.96      224.65    244.64 o
   8  16   0     1671.19     1812.97    352.24 o
   9  16   0       95.70      136.89    330.12 o
  10  16   0      411.03      531.11    277.24 o
  11  16   0       10.68      -47.25    281.95 o
  12  16   0     3971.07     4304.77    807.31 o
  13  16   0     2024.78     2556.33    547.70 o
  14  16   0        6.48      898.04    466.03 o
   1  17   0     1253.27     1338.24    148.42 o
   2  17   0      352.91      299.62    161.35 o
   3  17   0      548.26      293.78    195.35 o
   4  17   0    11525.12    11498.21    573.82 o
   5  17   0       95.94       67.34    201.38 o
   6  17   0     6613.76     7275.00    570.61 o
   7  17   0       32.03      346.39    264.00 o
   8  17   0     8885.70     8461.33    630.96 o
   9  17   0     1217.17     1461.82    337.53 o
  10  17   0    10397.36    10020.09    735.13 o
  11  17   0     1893.47     1677.57    326.24 o
  12  17   0     1296.94     1068.36    349.65 o
  13  17   0    11057.22    11496.37   1715.55 o
  14  17   0     1581.97     2098.89    587.28 o
   0  18   0     1149.11     1177.32    215.26 o
   1  18   0        0.71        8.95    109.94 o
   2  18   0     3094.29     2996.14    275.76 o
   3  18   0     2264.53     1705.70    301.96 o
   4  18   0     5692.48     5538.65    418.51 o
   5  18   0        2.92     -229.79    229.79 o
   6  18   0     5673.90     6749.25    489.20 o
   7  18   0     3021.07     3144.16    420.93 o
   8  18   0       92.60      218.13    265.69 o
   9  18   0     7745.31     8265.92    662.94 o
  10  18   0     4199.43     4046.73    499.54 o
  11  18   0     1769.28     1711.41    380.02 o
  12  18   0      150.41      185.94    284.25 o
  13  18   0     2902.27     3569.10    659.65 o
   1  19   0      487.67      236.60    122.18 o
   2  19   0    12061.07    12233.47    584.23 o
   3  19   0     1447.69     1266.52    249.78 o
   4  19   0      257.46      259.04    229.60 o
   5  19   0     4875.97     4735.96    411.83 o
   6  19   0       11.06     -240.84    240.84 o
   7  19   0     1038.95      972.49    307.13 o
   8  19   0      357.57      -90.19    253.53 o
   9  19   0     2176.86     1780.85    374.82 o
  10  19   0     3736.06     3086.56    460.80 o
  11  19   0       71.58      147.72    277.34 o
  12  19   0       55.19     -204.28    279.81 o
   0  20   0       14.57     -189.53    189.53 o
   1  20   0     1479.02     1389.91    221.36 o
   2  20   0      202.93      394.27    196.92 o
   3  20   0      251.06     -213.60    213.60 o
   4  20   0      262.96       -3.39    198.57 o
   5  20   0      272.52      324.54    285.60 o
   6  20   0     2311.24     2573.94    354.08 o
   7  20   0     1877.04     1250.74    283.11 o
   8  20   0      555.77      322.06    267.69 o
   9  20   0      431.16      613.70    272.83 o
  10  20   0       73.17      107.48    434.78 o
  11  20   0     8232.36     8956.95    812.14 o
   1  21   0       22.06     -105.53    219.47 o
   2  21   0     5435.53     5872.24    468.46 o
   3  21   0     2214.12     2234.50    313.19 o
   4  21   0      843.62      747.88    469.57 o
   5  21   0     1207.73      805.43    273.56 o
   6  21   0     1039.76      680.50    298.57 o
   7  21   0     2690.06     2396.68    348.75 o
   8  21   0     3494.93     3723.41    619.40 o
   9  21   0      117.68      468.71    321.61 o
  10  21   0       95.63      154.58    287.27 o
   0  22   0       41.08      287.58    373.23 o
   1  22   0     6905.55     6567.69    530.31 o
   2  22   0     4924.36     5342.19    593.60 o
   3  22   0       20.58       95.85    205.47 o
   4  22   0       14.84       -1.82    244.54 o
   5  22   0      359.55      275.25    409.80 o
   6  22   0    10744.12    10602.40    654.27 o
   7  22   0     5350.05     6024.79    520.28 o
   8  22   0        4.39       81.22    236.36 o
   9  22   0       32.01      260.56    308.43 o
   1  23   0     1405.87     1699.97    343.42 o
   2  23   0     2297.32     1828.63    426.00 o
   3  23   0      492.49      386.12    552.60 o
   4  23   0       10.50      -72.68    291.21 o
   5  23   0        1.26     -296.67    296.67 o
   6  23   0        8.17     -312.61    323.73 o
   7  23   0      684.74     1064.19    350.04 o
   8  23   0      105.53      255.35    290.47 o
   0  24   0       56.54     -282.48    338.83 o
   1  24   0      921.46      985.34    346.11 o
   2  24   0       68.09       19.57    337.69 o
   3  24   0     1735.17     1146.62    688.99 o
   4  24   0     1118.16      609.19    465.78 o
   5  24   0       24.37     -145.21    586.49 o
   6  24   0     2234.10     2041.07    522.52 o
   1  25   0       55.22      177.77    455.50 o
   2  25   0      109.59      -54.84    299.14 o
 -19   0   1     2271.93     3694.64    639.92 o
 -17   0   1    18148.40    15899.22    843.27 o
 -15   0   1       40.06      483.65    235.80 o
 -13   0   1     9555.29     9449.44    349.71 o
 -11   0   1     8109.52     7334.46    290.56 o
  -9   0   1    11314.64    12739.20    342.59 o
  -7   0   1    50362.79    50565.00    525.55 o
  -5   0   1    22104.91    21953.04    365.80 o
  -3   0   1    27094.65    32977.80    481.15 o
   3   0   1    32441.45    27075.29    404.15 o
   5   0   1    45982.29    49251.94    477.39 o
   7   0   1     9868.37     9852.22    294.56 o
   9   0   1    33619.86    29525.62    449.51 o
  11   0   1      897.92      730.55     99.35 o
  13   0   1       53.27      -24.41    128.43 o
  15   0   1     8374.01     7759.51    630.55 o
  17   0   1     3296.83     2865.22    518.57 o
  19   0   1       79.17     1310.92    426.86 o
 -19   1   1       65.54     -232.91    232.91 o
 -18   1   1     1386.15     1493.44    258.80 o
 -17   1   1     1314.88     1027.66    191.95 o
 -16   1   1     4340.50     4808.79    332.37 o
 -15   1   1     7055.20     8002.68    401.78 o
 -14   1   1    17962.33    18814.01    572.08 o
 -13   1   1     4928.69     4887.15    181.23 o
 -12   1   1      135.58      199.19     72.17 o
 -11   1   1     6463.57     5697.75    196.40 o
 -10   1   1      533.19      214.55     61.76 o
  -9   1   1    24944.68    25475.63    313.80 o
  -8   1   1     6657.82     8451.53    167.18 o
  -7   1   1    24165.62    26004.44    267.91 o
  -6   1   1       79.41      373.03     58.29 o
  -5   1   1      406.06      586.89    106.41 o
  -4   1   1    78809.77    84862.27    710.37 o
  -3   1   1      205.00       51.27     61.40 o
   3   1   1      920.37     1052.40     82.86 o
   4   1   1     2285.96     1326.01     66.33 o
   5   1   1     9660.39    10868.22    161.11 o
   6   1   1     3222.77     3064.72    101.35 o
   7   1   1    18633.96    19919.27    290.59 o
   8   1   1      309.11      300.59     54.60 o
   9   1   1     4950.45     4984.88    142.15 o
  10   1   1       78.08      -18.62     45.60 o
  11   1   1     2126.42     2016.39     93.71 o
  12   1   1     4319.77     4364.76    140.46 o
  13   1   1    11519.02    10893.58    299.53 o
  14   1   1      523.34      638.92    136.91 o
  15   1   1       33.71      119.48    198.20 o
  16   1   1     1010.92      933.58    342.63 o
  17   1   1     3522.60     3886.95    436.60 o
  18   1   1     8200.06     9955.99    669.28 o
  19   1   1     2976.88     3429.78    443.41 o
 -19   2   1       34.21      158.24    206.12 o
 -18   2   1     2158.23     1454.58    263.84 o
 -17   2   1     1195.97     1238.35    282.13 o
 -16   2   1     1739.88     2024.24    233.32 o
 -15   2   1      807.02      494.97    166.35 o
 -14   2   1     1316.06     2590.37    262.21 o
 -13   2   1     1949.73     1644.39    136.64 o
 -12   2   1     9440.77     9827.20    269.88 o
 -11   2   1    30133.22    29084.94    372.07 o
 -10   2   1    20187.57    20115.01    289.21 o
  -9   2   1     5440.39     5174.94    149.08 o
  -8   2   1     7254.95     7819.38    169.95 o
  -7   2   1       52.50       86.58     82.89 o
  -6   2   1      730.01     1269.55    150.37 o
  -5   2   1    57782.78    57551.73    427.17 o
  -4   2   1      488.96      353.09     64.76 o
  -3   2   1    74738.29    73291.56    858.40 o
  -2   2   1    28478.34    33302.51   1060.95 o
   2   2   1    20735.37    26207.19    751.60 o
   3   2   1    51315.87    49591.73    457.53 o
   4   2   1     3710.77     3860.16     96.61 o
   5   2   1    16220.16    17744.27    235.24 o
   6   2   1    19883.05    20492.31    311.62 o
   7   2   1     1409.59      979.44     78.47 o
   8   2   1     1099.31     1517.38     95.93 o
   9   2   1     1817.92     2427.91    118.11 o
  10   2   1     3844.46     3362.04    143.39 o
  11   2   1      910.66      619.78    104.18 o
  12   2   1     2904.33     2760.22    174.57 o
  13   2   1     7496.84     7219.01    305.48 o
  14   2   1     8742.93     8309.56    377.04 o
  15   2   1       15.28       67.61    191.66 o
  16   2   1       64.57       57.89    219.69 o
  17   2   1     8439.03     8743.41    601.22 o
  18   2   1     1106.01      232.14    242.37 o
  19   2   1       85.17     -258.94    258.94 o
 -19   3   1       26.45      -75.94    235.09 o
 -18   3   1      415.03       98.45    195.42 o
 -17   3   1     6171.85     6376.72    455.49 o
 -16   3   1     5236.97     4654.30    324.64 o
 -15   3   1      737.12      730.75    193.83 o
 -14   3   1      766.95      538.93    175.65 o
 -13   3   1     4307.96     4201.92    235.74 o
 -12   3   1    14257.98    13847.10    297.06 o
 -11   3   1      487.26      347.26    112.84 o
 -10   3   1      899.15     1064.00    146.78 o
  -9   3   1    12653.19    12897.84    285.72 o
  -8   3   1    39405.82    36804.27    507.66 o
  -7   3   1      534.09      659.27     64.07 o
  -6   3   1    48326.21    46222.62    410.63 o
  -5   3   1    19000.23    16526.49    232.76 o
  -4   3   1    24176.73    31269.24    358.63 o
  -3   3   1      766.15      419.01     75.60 o
  -2   3   1    12313.78    11540.05    191.13 o
  -1   3   1    50778.91    54924.39    782.10 o
   0   3   1    26144.40    28797.21    514.46 o
   1   3   1     8663.32     8739.46    459.82 o
   2   3   1      213.96      490.93    167.42 o
   3   3   1     4791.39     7199.36    222.91 o
   4   3   1     2215.62     3151.95    140.66 o
   5   3   1      419.89      833.46     70.74 o
   6   3   1     3015.32     3345.73    121.43 o
   7   3   1      306.79      103.08     63.95 o
   8   3   1    20651.67    20704.36    329.73 o
   9   3   1    31154.62    31295.46    434.15 o
  10   3   1    19696.01    19731.43    430.26 o
  11   3   1      419.05      269.52     92.68 o
  12   3   1     2100.17     1836.16    145.30 o
  13   3   1       75.00      -22.07     91.82 o
  14   3   1     1557.71     1688.94    221.20 o
  15   3   1     1473.07     1306.70    254.30 o
  16   3   1     1089.52     1139.91    244.07 o
  17   3   1      194.04      -22.54    257.27 o
  18   3   1     4240.11     3982.06    497.17 o
  19   3   1     1934.86     1511.35    343.13 o
 -19   4   1      235.57      530.94    233.93 o
 -18   4   1     3260.79     3172.41    387.48 o
 -17   4   1     3309.84     3251.09    348.64 o
 -16   4   1      605.91      548.51    176.23 o
 -15   4   1     2580.65     2897.39    253.90 o
 -14   4   1      636.96      392.38    155.77 o
 -13   4   1     6303.29     5807.58    412.40 o
 -12   4   1    12270.19    12939.81    370.71 o
 -11   4   1     1207.85     1145.58    129.69 o
 -10   4   1      378.66      441.44    108.88 o
  -9   4   1     1749.68     1547.44    118.89 o
  -8   4   1    42681.25    43446.62    438.17 o
  -7   4   1      569.75      333.09     64.37 o
  -6   4   1    75841.46    78547.47    635.57 o
  -5   4   1    13789.23    13717.83    269.82 o
  -4   4   1     3767.81     3136.40    142.04 o
  -3   4   1    44622.56    44879.21    493.64 o
  -2   4   1    33635.43    31982.45    444.31 o
  -1   4   1    44439.11    43163.57    729.20 o
   0   4   1      355.59      367.16     67.54 o
   1   4   1    28473.58    25368.19    369.63 o
   2   4   1      231.45      385.52    159.10 o
   3   4   1    84918.21    90366.84   1079.72 o
   4   4   1    27044.50    27550.22    368.27 o
   5   4   1     8736.46     9585.15    249.19 o
   6   4   1     3643.24     2868.40    111.63 o
   7   4   1     3948.11     3912.39    136.27 o
   8   4   1    11263.14    10036.47    235.45 o
   9   4   1    10129.72    10666.14    276.16 o
  10   4   1      139.21       19.42     78.58 o
  11   4   1       47.87      -32.53    101.96 o
  12   4   1     1737.72     1654.88    143.92 o
  13   4   1       32.27       -8.79    163.57 o
  14   4   1       62.21      -81.93    159.23 o
  15   4   1     4158.16     3773.22    353.93 o
  16   4   1       42.63       24.55    281.71 o
  17   4   1     1859.66     2116.83    406.39 o
  18   4   1     1926.59     1734.65    383.90 o
 -19   5   1      340.73      355.80    247.07 o
 -18   5   1       19.44      169.56    238.12 o
 -17   5   1      121.94     -224.51    373.70 o
 -16   5   1     3023.56     3133.96    362.82 o
 -15   5   1      303.93      243.45    209.04 o
 -14   5   1     1141.02      846.28    183.14 o
 -13   5   1        6.06       94.29    134.02 o
 -12   5   1     1376.01     1442.98    157.98 o
 -11   5   1     4321.91     4189.19    226.49 o
 -10   5   1    81358.30    79339.39   1832.81 o
  -9   5   1      972.67      807.53     99.41 o
  -8   5   1     1600.67     1564.36    117.79 o
  -7   5   1      451.40      539.02     78.55 o
  -6   5   1     3988.59     5406.39    173.36 o
  -5   5   1    10736.46    12021.05    237.34 o
  -4   5   1    14145.69    11963.03    226.68 o
  -3   5   1    15439.28    16381.42    276.01 o
  -2   5   1     6264.39     7514.12    238.64 o
  -1   5   1     6228.89     6823.08    165.55 o
   0   5   1      727.99      904.89     72.22 o
   1   5   1    99131.65    96148.78    737.22 o
   2   5   1     9138.07    10500.08    241.66 o
   3   5   1     1547.04     2249.36    184.51 o
   4   5   1    97166.52   100440.34    946.48 o
   5   5   1     3215.86     3878.68    162.68 o
   6   5   1     4972.61     5207.90    204.93 o
   7   5   1     6978.09     7089.25    252.37 o
   8   5   1      925.45      708.58     85.76 o
   9   5   1     3955.43     3921.93    235.27 o
  10   5   1      153.32      236.41    137.82 o
  11   5   1     1362.21     1332.53    141.88 o
  12   5   1     5955.71     5638.14    317.26 o
  13   5   1     7631.98     8354.89    443.07 o
  14   5   1     3663.79     3708.46    329.13 o
  15   5   1      134.77        3.85    255.62 o
  16   5   1     1000.62      350.64    232.21 o
  17   5   1      168.82      236.33    239.40 o
  18   5   1        1.02     -273.95    273.95 o
 -18   6   1     2821.71     2898.20    383.31 o
 -17   6   1      486.37      658.74    246.04 o
 -16   6   1       64.35      289.08    217.68 o
 -15   6   1       13.83     -189.04    226.52 o
 -14   6   1     1322.31     1432.27    198.45 o
 -13   6   1    14156.10    13184.94    449.73 o
 -12   6   1     2903.38     3214.26    279.04 o
 -11   6   1      836.77      152.37    137.78 o
 -10   6   1     1115.43     1216.30    177.32 o
  -9   6   1      402.36      606.03     87.71 o
  -8   6   1    11533.41    12454.50    280.13 o
  -7   6   1    44356.29    46465.08    761.64 o
  -6   6   1    63018.71    63547.03    546.66 o
  -5   6   1      112.33      164.59     82.57 o
  -4   6   1     8650.64     9592.01    362.70 o
  -3   6   1      565.67      993.84    170.89 o
  -2   6   1    20540.60    23793.66    371.44 o
  -1   6   1    76834.14    74144.06    441.94 o
   0   6   1     5488.73     5453.75    125.92 o
   1   6   1     9253.53     8910.74    159.40 o
   2   6   1     7562.88     8549.24    198.33 o
   3   6   1    14443.75    13886.30    361.17 o
   4   6   1     3267.34     3607.08    221.03 o
   5   6   1     5727.16     5156.61    302.64 o
   6   6   1     2552.13     2879.47    215.79 o
   7   6   1       40.63       68.73    151.16 o
   8   6   1    40800.40    41618.70   1274.64 o
   9   6   1    10221.26     8630.87    797.40 o
  10   6   1     1592.15     1504.57    163.25 o
  11   6   1    14447.97    16374.51    759.78 o
  12   6   1      848.12     1216.21    289.09 o
  13   6   1      711.28      525.02    191.47 o
  14   6   1       19.06      427.77    396.41 o
  15   6   1     5595.47     6411.18    498.88 o
  16   6   1     3777.59     4254.49    437.23 o
  17   6   1      519.15      195.10    235.64 o
  18   6   1      155.63      698.09    310.33 o
 -18   7   1      609.45      894.88    351.99 o
 -17   7   1     6257.10     6985.72    535.07 o
 -16   7   1      488.14      533.15    235.22 o
 -15   7   1      715.67      669.52    223.24 o
 -14   7   1       30.78      -16.01    119.33 o
 -13   7   1     1205.61     1285.93    171.95 o
 -12   7   1     4906.15     5375.77    334.64 o
 -11   7   1     3070.34     2866.14    396.98 o
 -10   7   1     6210.84     6490.42    225.73 o
  -9   7   1     2778.98     2709.13    146.08 o
  -8   7   1      772.34      777.68     94.14 o
  -7   7   1     2344.81     2421.29    138.89 o
  -6   7   1    21617.05    18383.76    364.57 o
  -5   7   1    78076.41    80125.90   1137.37 o
  -4   7   1      733.08      451.80     98.88 o
  -3   7   1       50.04      123.02     86.20 o
  -2   7   1    19530.38    17720.81    296.62 o
  -1   7   1    33106.09    33884.81    312.52 o
   0   7   1      137.27      160.16     54.73 o
   1   7   1      227.52      463.92     66.12 o
   2   7   1     7910.83     8091.02    206.35 o
   3   7   1    24282.41    26932.07    364.61 o
   4   7   1    12521.13    12167.32    280.35 o
   5   7   1     9973.02    10164.87    259.26 o
   6   7   1      220.52      294.71    156.25 o
   7   7   1    10906.83     9746.82    569.34 o
   8   7   1     6141.90     5362.02    364.06 o
   9   7   1     1318.06     1523.00    345.85 o
  10   7   1     1029.99      884.09    253.81 o
  11   7   1    19028.49    19234.15    869.48 o
  12   7   1      576.87      732.03    264.31 o
  13   7   1      997.87     1189.14    234.62 o
  14   7   1    15055.80    16082.47    718.79 o
  15   7   1     7368.53     8009.99    547.32 o
  16   7   1       32.51     -200.54    286.13 o
  17   7   1     4134.00     3538.75    415.98 o
  18   7   1      118.02      -82.32    232.19 o
 -18   8   1      365.91      584.91    301.17 o
 -17   8   1      294.41      139.95    302.71 o
 -16   8   1      890.84     1106.89    273.81 o
 -15   8   1      238.31       25.10    192.65 o
 -14   8   1     1326.60     1340.11    331.46 o
 -13   8   1     7589.90     7062.41    375.86 o
 -12   8   1       20.53      -27.43    118.26 o
 -11   8   1    10176.52     8860.39    358.77 o
 -10   8   1     4456.09     4610.80    198.37 o
  -9   8   1    36660.77    36685.29    534.17 o
  -8   8   1     9918.17     9114.58    257.94 o
  -7   8   1     5975.10     5786.81    241.75 o
  -6   8   1    11030.40    11871.49    297.54 o
  -5   8   1     1695.92     1223.16    138.39 o
  -4   8   1     1403.07     1600.91    142.06 o
  -3   8   1    14589.31    17031.88    372.07 o
  -2   8   1     2542.10     3227.81    145.00 o
  -1   8   1    35078.88    40147.45    365.51 o
   0   8   1     2388.07     1711.64     85.92 o
   1   8   1       23.38       87.23     53.02 o
   2   8   1       77.54      162.11     75.44 o
   3   8   1    29979.53    30074.36    421.72 o
   4   8   1      240.10      333.74     89.27 o
   5   8   1      932.19      792.63    108.93 o
   6   8   1     9711.48     8918.89    373.83 o
   7   8   1     1313.94     1750.59    244.47 o
   8   8   1      594.95      417.29    187.52 o
   9   8   1      281.84      151.69    316.43 o
  10   8   1    10733.18     9847.97    607.90 o
  11   8   1    14562.78    15109.05    759.96 o
  12   8   1     5896.26     5736.10    525.86 o
  13   8   1    17296.02    18076.96    827.64 o
  14   8   1       58.04      117.96    238.65 o
  15   8   1     3845.36     4160.40    419.16 o
  16   8   1      238.98      311.66    221.95 o
  17   8   1      784.17      996.46    278.66 o
  18   8   1      147.90     1000.63    661.17 o
 -18   9   1     3422.73     4500.29    573.87 o
 -17   9   1      689.59      851.75    398.10 o
 -16   9   1      168.30      739.45    414.45 o
 -15   9   1     7634.11     8238.77    597.98 o
 -14   9   1     6045.44     6521.43    470.46 o
 -13   9   1        5.93     -159.33    266.08 o
 -12   9   1     3024.41     2321.07    205.12 o
 -11   9   1       31.76      118.23     71.88 o
 -10   9   1      429.50      486.91    118.18 o
  -9   9   1     9792.51    10144.81    291.18 o
  -8   9   1     1624.62     1576.22    141.02 o
  -7   9   1       13.71       42.28     82.83 o
  -6   9   1     9338.48     9091.61    304.08 o
  -5   9   1    21296.58    20397.18    906.19 o
  -4   9   1    15342.61    13826.91    621.07 o
  -3   9   1      325.97      571.45    100.95 o
  -2   9   1      974.44      771.87     85.75 o
  -1   9   1     4261.73     3365.09    113.57 o
   0   9   1    14542.37    14942.44    223.96 o
   1   9   1    23760.92    24084.10    303.63 o
   2   9   1      156.82       87.19     65.14 o
   3   9   1     2393.81     2540.14    135.85 o
   4   9   1      487.77      467.66    100.38 o
   5   9   1     1600.13     2054.36    124.26 o
   6   9   1      684.92     1133.44    156.27 o
   7   9   1     6573.82     5143.82    569.11 o
   8   9   1      669.27      531.54    187.63 o
   9   9   1    11463.49    11535.13    544.50 o
  10   9   1       33.37      246.65    241.20 o
  11   9   1     1695.64     1704.16    327.17 o
  12   9   1     7877.81     8070.25    752.85 o
  13   9   1     1367.19     2451.62    355.45 o
  14   9   1      922.45      533.20    265.88 o
  15   9   1      302.09      119.64    238.86 o
  16   9   1     6400.95     6819.20    537.94 o
  17   9   1     3938.38     4325.56    553.24 o
 -17  10   1      803.95     1142.84    448.07 o
 -16  10   1     2139.72     2350.54    543.23 o
 -15  10   1      201.46      416.66    354.72 o
 -14  10   1    10493.59    11800.76    604.29 o
 -13  10   1    10506.13    10401.81    718.19 o
 -12  10   1       82.73     -123.48    123.48 o
 -11  10   1     1277.55     1241.52    117.00 o
 -10  10   1     1512.39     1521.67    134.19 o
  -9  10   1     3748.67     3241.93    193.24 o
  -8  10   1        5.98      116.90     87.75 o
  -7  10   1    13542.89    12887.27    325.10 o
  -6  10   1      464.47      519.09    109.86 o
  -5  10   1     1976.24     2187.26    186.23 o
  -4  10   1     9545.56     8882.12    323.15 o
  -3  10   1     3816.99     3193.94    150.42 o
  -2  10   1     1958.50     1802.68     91.79 o
  -1  10   1     7043.16     8782.63    175.10 o
   0  10   1     2767.92     2263.62    109.55 o
   1  10   1     6951.33     6240.26    175.97 o
   2  10   1     4184.14     3310.64    144.86 o
   3  10   1       34.30       42.61     67.99 o
   4  10   1    17732.92    17741.36    334.10 o
   5  10   1      216.59       81.21     57.29 o
   6  10   1     4054.17     3168.13    152.70 o
   7  10   1     6617.08     6596.52    349.68 o
   8  10   1      377.55      687.99    250.49 o
   9  10   1     5256.43     4742.69    442.11 o
  10  10   1     8967.85     8424.93    454.57 o
  11  10   1     7615.16     6977.34   1279.29 o
  12  10   1      518.45        5.87    349.57 o
  13  10   1      254.88      489.57    220.29 o
  14  10   1     3473.46     2579.44    406.60 o
  15  10   1     7851.10     8124.53    608.29 o
  16  10   1     6837.55     7782.56    712.46 o
  17  10   1      277.34      330.21    294.96 o
 -17  11   1       96.53      -92.25    310.30 o
 -16  11   1     6760.80     8872.42    901.15 o
 -15  11   1     2807.63     3494.20    570.97 o
 -14  11   1      362.11      383.11    303.87 o
 -13  11   1     3940.14     4532.23    536.92 o
 -12  11   1     5492.92     6075.84    410.24 o
 -11  11   1     1816.49     1573.85    130.11 o
 -10  11   1     5168.76     5134.48    244.77 o
  -9  11   1     6429.04     6756.24    261.76 o
  -8  11   1     1424.19     1085.29    118.21 o
  -7  11   1     3466.11     3256.98    190.24 o
  -6  11   1      269.68      338.30     96.98 o
  -5  11   1     2668.12     2602.95    206.86 o
  -4  11   1     2735.59     1943.29    138.72 o
  -3  11   1    13154.00    12308.90    280.23 o
  -2  11   1      837.07     1248.67     86.77 o
  -1  11   1     1438.53     1588.37     96.57 o
   0  11   1     9479.28    11662.48    244.47 o
   1  11   1    14631.18    13623.46    289.00 o
   2  11   1    22770.21    24065.77    373.30 o
   3  11   1    11029.00    11907.71    290.65 o
   4  11   1      502.91      600.18    104.73 o
   5  11   1    14013.21    14031.79    323.43 o
   6  11   1     6319.90     5799.44    203.12 o
   7  11   1     8975.43     8080.27    335.06 o
   8  11   1    12834.18    13351.24    891.21 o
   9  11   1     2583.04     2167.73    334.12 o
  10  11   1        8.44      257.05    292.29 o
  11  11   1     3958.98     5099.27   1259.56 o
  12  11   1    24583.60    26035.15   1338.46 o
  13  11   1     2121.23     1506.71    409.99 o
  14  11   1      845.91     1078.08    409.64 o
  15  11   1       58.94     -132.39    600.72 o
  16  11   1     2263.11     3648.57    648.91 o
  17  11   1      607.47     1861.26    526.68 o
 -17  12   1       52.46     1223.74    748.25 o
 -16  12   1      297.18      599.95    417.55 o
 -15  12   1      283.72      807.62    414.52 o
 -14  12   1     3603.12     3672.86    597.71 o
 -13  12   1       29.74      146.48    297.20 o
 -12  12   1    15841.27    15959.60    876.74 o
 -11  12   1     8063.93     8542.84    349.24 o
 -10  12   1     1350.13     1092.15    183.57 o
  -9  12   1     1095.30      923.12    160.67 o
  -8  12   1     1073.98     1104.19    113.56 o
  -7  12   1      806.72      791.94    142.91 o
  -6  12   1       16.45      -76.16    104.25 o
  -5  12   1     6779.62     6129.60    338.73 o
  -4  12   1     8072.10     7617.83    231.73 o
  -3  12   1    20944.11    19816.96    390.64 o
  -2  12   1     7938.19     8411.46    205.12 o
  -1  12   1     9064.96     9380.50    239.99 o
   0  12   1     6346.12     6090.47    198.28 o
   1  12   1     1975.64     2704.45    155.72 o
   2  12   1    27218.32    26311.06    427.81 o
   3  12   1      758.30      988.20    115.86 o
   4  12   1     7177.63     8556.46    269.29 o
   5  12   1     1050.24     1087.12    142.13 o
   6  12   1     1855.86     1652.86    180.89 o
   7  12   1     5736.29     4937.28    312.91 o
   8  12   1     8310.75     7388.96    466.19 o
   9  12   1       59.64      -19.01    322.76 o
  10  12   1        0.26      -66.52    235.72 o
  11  12   1      620.70      222.57    324.42 o
  12  12   1     1187.13      686.36    603.53 o
  13  12   1       57.83     -128.09    467.48 o
  14  12   1    11428.07    10332.61    949.50 o
  15  12   1     3316.48     3560.59    638.21 o
  16  12   1      840.12      707.82    905.22 o
 -16  13   1     6182.87     5570.46   1106.69 o
 -15  13   1      910.30     1370.28    456.67 o
 -14  13   1      328.62      745.86    371.16 o
 -13  13   1      469.35      668.35    304.36 o
 -12  13   1     1711.72     1880.69    372.71 o
 -11  13   1      195.45      -19.67    250.62 o
 -10  13   1      223.61      235.38    100.54 o
  -9  13   1     2355.16     2292.58    134.04 o
  -8  13   1    23154.83    22844.57    493.84 o
  -7  13   1        6.02        4.54     82.30 o
  -6  13   1    15089.32    15018.44    411.47 o
  -5  13   1      102.86      154.87    109.40 o
  -4  13   1     5951.54     5882.26    216.28 o
  -3  13   1    24451.30    24277.21    460.06 o
  -2  13   1       24.04      114.47     72.51 o
  -1  13   1      311.14      225.37     90.34 o
   0  13   1     7355.25     7223.74    232.41 o
   1  13   1     1958.14     1920.30    142.69 o
   2  13   1     5753.20     5679.40    230.43 o
   3  13   1     7867.36     7459.14    255.70 o
   4  13   1      311.85      347.61     87.75 o
   5  13   1     6154.55     6120.14    234.43 o
   6  13   1     9527.28     9916.12    288.30 o
   7  13   1     1962.89     2010.29    172.59 o
   8  13   1     2673.11     2601.33    272.34 o
   9  13   1     4044.50     3994.05    427.65 o
  10  13   1    21079.24    22741.42   1333.24 o
  11  13   1     4020.94     3784.01    484.08 o
  12  13   1      433.00      110.30    349.79 o
  13  13   1       12.25       45.97    353.53 o
  14  13   1     1001.31     1547.46    498.37 o
  15  13   1       26.45     -250.62    669.88 o
  16  13   1      589.94      352.05    381.49 o
 -16  14   1      678.50     1557.41    768.65 o
 -15  14   1     7880.80     8963.88   1327.72 o
 -14  14   1      335.72      906.49    456.50 o
 -13  14   1        4.22     -251.46    285.25 o
 -12  14   1    10303.14    11867.46    799.90 o
 -11  14   1     1704.53     1392.73    300.30 o
 -10  14   1     1927.97     1779.32    301.83 o
  -9  14   1     2970.62     3211.08    380.39 o
  -8  14   1     6782.85     7166.43    402.58 o
  -7  14   1     2419.65     2147.67    209.87 o
  -6  14   1      420.11      363.91    114.34 o
  -5  14   1     1320.18     1168.82    148.66 o
  -4  14   1     1041.06      876.82    113.64 o
  -3  14   1    23614.08    23970.05    639.21 o
  -2  14   1     8013.30     7606.56    260.53 o
  -1  14   1     1956.42     1911.59    142.25 o
   0  14   1      604.82      649.85    111.87 o
   1  14   1     2300.41     2453.38    167.26 o
   2  14   1     1390.54     1343.74    144.21 o
   3  14   1     7839.19     7966.71    292.91 o
   4  14   1     8119.11     7698.02    300.73 o
   5  14   1    15752.44    15129.75    372.23 o
   6  14   1     9930.06    10254.94    301.31 o
   7  14   1     4226.00     4033.24    186.66 o
   8  14   1      471.11      348.45    250.95 o
   9  14   1     7368.61     7265.02    585.85 o
  10  14   1      848.42      721.66    282.11 o
  11  14   1     3471.17     2860.40    431.20 o
  12  14   1      304.14       71.00    349.65 o
  13  14   1      585.82      -63.56    376.21 o
  14  14   1     3455.08     3582.59    641.56 o
  15  14   1     1255.35     1172.63    450.85 o
 -15  15   1     1553.54     1267.11    747.03 o
 -14  15   1      612.49      792.97    536.51 o
 -13  15   1      305.39      276.04    515.22 o
 -12  15   1      613.89      623.70    275.40 o
 -11  15   1     6805.05     7478.83    557.14 o
 -10  15   1     3435.83     3653.52    405.19 o
  -9  15   1     1779.67     1663.70    261.64 o
  -8  15   1     1209.59      938.14    272.47 o
  -7  15   1      358.02       66.12    135.87 o
  -6  15   1     4272.47     4175.17    246.59 o
  -5  15   1      541.46      144.62    253.21 o
  -4  15   1     2101.17     1957.07    156.39 o
  -3  15   1      986.83      621.02    143.99 o
  -2  15   1      679.66      561.73    115.05 o
  -1  15   1      187.98      165.45     88.05 o
   0  15   1        2.59      -44.44     87.67 o
   1  15   1    56270.76    57580.71    731.82 o
   2  15   1      716.00     4854.10   1438.71 o
   3  15   1     1459.60     1460.03    150.58 o
   4  15   1     2317.34     2519.84    234.93 o
   5  15   1    10890.06    11246.49    359.62 o
   6  15   1       36.48       40.57     96.70 o
   7  15   1     8852.91     9039.32    624.24 o
   8  15   1      781.68      578.78    230.83 o
   9  15   1     4046.64     2974.85    416.32 o
  10  15   1      104.00      281.89    386.34 o
  11  15   1      173.74      153.47    280.98 o
  12  15   1      357.07     -138.31    331.33 o
  13  15   1    14641.40    14755.98   1131.23 o
  14  15   1       96.53      923.63    463.03 o
  15  15   1     1732.01     1331.22   1306.82 o
 -15  16   1     3449.04     4130.88    956.46 o
 -14  16   1       11.70     -203.65    592.21 o
 -13  16   1     8585.98     7691.61   1197.08 o
 -12  16   1      512.30     1284.19    443.03 o
 -11  16   1       10.65        3.80    276.44 o
 -10  16   1        6.28      224.37    312.78 o
  -9  16   1     1190.75      693.88    496.87 o
  -8  16   1      108.25        4.85    232.45 o
  -7  16   1     6006.41     5931.22    523.97 o
  -6  16   1     5154.84     4906.03    345.27 o
  -5  16   1       12.97      -63.52    131.30 o
  -4  16   1     2571.19     2452.28    275.87 o
  -3  16   1     3006.06     2881.82    228.42 o
  -2  16   1     1999.77     2277.55    201.98 o
  -1  16   1      342.22      315.06    119.06 o
   0  16   1     1228.76     1359.43    141.62 o
   1  16   1       66.19      115.69     98.24 o
   2  16   1      742.40      817.21    127.63 o
   3  16   1     3791.84     3801.08    253.51 o
   4  16   1       57.87       52.50    118.04 o
   5  16   1    22788.78    23310.99    638.60 o
   6  16   1     6701.50     6963.31    542.83 o
   7  16   1      119.43      137.24    255.21 o
   8  16   1     2087.07     1626.22    338.01 o
   9  16   1    25461.42    26022.27   1093.97 o
  10  16   1     1269.67      679.30    258.64 o
  11  16   1     3093.67     2704.96    405.23 o
  12  16   1     1842.60     2073.11    404.26 o
  13  16   1        4.11     1203.83    475.63 o
  14  16   1      921.92     1364.48    447.16 o
 -14  17   1      488.39      708.76    634.70 o
 -13  17   1       26.76     -614.06    614.06 o
 -12  17   1       22.78     -601.18    601.18 o
 -11  17   1     7047.54     7103.59    648.35 o
 -10  17   1        3.87       70.64    283.31 o
  -9  17   1     7312.19     6632.23    601.27 o
  -8  17   1      183.27       10.54    260.95 o
  -7  17   1      616.49      186.30    245.83 o
  -6  17   1       38.82     -305.12    305.12 o
  -5  17   1       96.18       85.28    206.17 o
  -4  17   1     7051.59     6769.74    450.33 o
  -3  17   1     2001.06     1940.97    234.74 o
  -2  17   1      237.15      276.11    134.95 o
  -1  17   1      833.54      668.29    141.54 o
   0  17   1     7261.89     6936.55    271.34 o
   1  17   1     7668.82     8013.23    293.18 o
   2  17   1     5224.59     5209.32    377.07 o
   3  17   1     6201.04     6281.44    419.79 o
   4  17   1    11353.02    10897.67    557.83 o
   5  17   1    12234.14    12065.42    607.20 o
   6  17   1     1868.17     1980.65    472.42 o
   7  17   1     2844.78     2867.77    392.59 o
   8  17   1        7.31      261.29    275.30 o
   9  17   1     3450.00     4071.67    581.50 o
  10  17   1     1646.96     1298.20    341.57 o
  11  17   1     6648.85     6240.99    616.78 o
  12  17   1     2230.49     1961.89    386.17 o
  13  17   1       59.85      319.74    323.61 o
  14  17   1       42.36      186.99    805.56 o
 -13  18   1     1042.31     1824.48    715.92 o
 -12  18   1     2654.27     1931.98    498.67 o
 -11  18   1       95.42      281.03    316.74 o
 -10  18   1     1074.23      841.14    302.22 o
  -9  18   1    18021.20    17043.83    928.16 o
  -8  18   1      615.92      617.95    339.94 o
  -7  18   1      352.44     -282.79    282.79 o
  -6  18   1      414.23      584.66    254.92 o
  -5  18   1     2219.40     2115.58    292.80 o
  -4  18   1        6.25     -232.61    232.61 o
  -3  18   1     2149.44     2004.30    326.27 o
  -2  18   1       29.81      -68.52    144.75 o
  -1  18   1      280.78      276.24    119.45 o
   0  18   1    17517.67    17490.86    478.97 o
   1  18   1     3919.45     4210.50    262.06 o
   2  18   1       93.21      238.49    181.83 o
   3  18   1     1704.13     1666.23    252.80 o
   4  18   1     4214.23     3454.49    346.43 o
   5  18   1     1896.62     1921.57    287.02 o
   6  18   1     2168.10     2396.56    316.03 o
   7  18   1     1788.01     1633.45    447.27 o
   8  18   1     1184.40     1183.83    510.41 o
   9  18   1      821.77      597.53    277.83 o
  10  18   1     2632.62     2497.48    402.03 o
  11  18   1     8039.98     8871.57    735.44 o
  12  18   1       16.02      453.65    290.76 o
  13  18   1     2133.06     1824.63    569.34 o
 -12  19   1     1217.93     1168.79    494.32 o
 -11  19   1      235.43      510.94    332.05 o
 -10  19   1     1983.03      446.87    416.68 o
  -9  19   1     1124.18     1549.36    423.13 o
  -8  19   1     2900.87     3184.10    455.07 o
  -7  19   1     1102.80      688.18    369.89 o
  -6  19   1     3913.90     3937.84    390.24 o
  -5  19   1     9446.53     9708.11    672.59 o
  -4  19   1     1197.42      858.31    268.23 o
  -3  19   1     2036.88     1659.12    313.31 o
  -2  19   1      310.18      540.40    177.09 o
  -1  19   1        8.37     -119.22    129.65 o
   0  19   1     8328.09     8788.79    359.90 o
   1  19   1      229.18      156.55    172.46 o
   2  19   1    10678.08    10874.47    505.55 o
   3  19   1     3653.47     3429.54    346.17 o
   4  19   1      103.70      -17.33    214.55 o
   5  19   1      233.10      364.87    347.93 o
   6  19   1     1124.29      752.12    239.84 o
   7  19   1     3166.61     3820.20    410.25 o
   8  19   1     2426.09     2044.31    386.02 o
   9  19   1     4191.18     3934.45    483.80 o
  10  19   1     1413.43     1353.65    333.51 o
  11  19   1      136.93      231.30    315.11 o
  12  19   1     6594.17     6505.28    759.98 o
 -11  20   1      105.24     -372.72    372.72 o
 -10  20   1      187.55     -346.18    346.18 o
  -9  20   1     1501.84     1141.54    464.76 o
  -8  20   1       48.65       38.89   1138.12 o
  -7  20   1     1329.61      919.89    414.84 o
  -6  20   1      114.71      199.28    252.85 o
  -5  20   1      289.99      452.82    266.44 o
  -4  20   1     5174.30     5204.29    502.03 o
  -3  20   1        9.38      366.25    332.78 o
  -2  20   1    16901.86    17347.86    838.95 o
  -1  20   1       49.89      -87.47    153.75 o
   0  20   1      317.19      275.34    138.89 o
   1  20   1     6060.16     5822.03    347.23 o
   2  20   1       38.95       83.46    177.25 o
   3  20   1      514.58      755.65    201.49 o
   4  20   1    23434.88    23871.21    872.85 o
   5  20   1     2246.19     2316.49    303.67 o
   6  20   1       32.07       63.24    213.02 o
   7  20   1      283.82      338.19    238.00 o
   8  20   1     1307.83     1684.78    383.11 o
   9  20   1      376.33      614.93    297.56 o
  10  20   1     2954.67     3156.25    463.91 o
  11  20   1     1052.63      646.92    458.34 o
 -10  21   1     3606.35     2455.57    767.83 o
  -9  21   1      567.74      196.22    797.54 o
  -8  21   1     5131.40     5194.57    558.98 o
  -7  21   1       11.23      318.86    286.71 o
  -6  21   1     1246.69     1314.43    331.17 o
  -5  21   1       79.58      135.99    250.83 o
  -4  21   1      158.76      -17.70    253.32 o
  -3  21   1     1168.90     1274.90    416.76 o
  -2  21   1      376.20      707.76    258.03 o
  -1  21   1     2828.15     2703.39    335.60 o
   0  21   1    17134.34    16682.37    658.47 o
   1  21   1       17.40       51.58    204.85 o
   2  21   1     8101.07     8774.34    478.24 o
   3  21   1      211.05      364.96    198.12 o
   4  21   1       56.24      107.23    216.16 o
   5  21   1      265.89      380.73    237.93 o
   6  21   1     2246.61     3068.00    386.90 o
   7  21   1     5120.87     5659.52    503.52 o
   8  21   1     1383.79     1267.02    291.11 o
   9  21   1      752.61     1101.81    333.89 o
  10  21   1      185.97      287.62    358.35 o
  -9  22   1     1582.81     1675.76    935.18 o
  -8  22   1        2.40       51.06    277.13 o
  -7  22   1      599.98      616.76    308.70 o
  -6  22   1      696.77      534.74    288.43 o
  -5  22   1        2.68     -258.09    258.09 o
  -4  22   1     5978.98     6398.98    582.56 o
  -3  22   1      596.94      396.36    485.25 o
  -2  22   1     1975.46     1694.73    287.22 o
  -1  22   1     4081.64     5655.91    507.22 o
   0  22   1      787.26     1193.54    299.90 o
   1  22   1     1097.68     1109.60    262.56 o
   2  22   1       72.45      285.81    207.63 o
   3  22   1     5455.33     4943.70    579.18 o
   4  22   1        9.64     -218.60    218.60 o
   5  22   1       29.94     -134.14    221.43 o
   6  22   1     1044.02      666.66    239.91 o
   7  22   1       38.31      -45.97    257.85 o
   8  22   1     1529.90     1430.53    315.69 o
   9  22   1      881.48     1265.46    306.90 o
  -8  23   1      159.18      765.95    333.98 o
  -7  23   1       97.18      -85.01    268.73 o
  -6  23   1      619.74     1224.46    320.15 o
  -5  23   1     5712.58     6008.24    596.42 o
  -4  23   1      310.77     1086.71    310.43 o
  -3  23   1      999.38     1149.89    346.37 o
  -2  23   1      489.75      139.19    327.82 o
  -1  23   1     3342.08     4083.11    435.15 o
   0  23   1      448.51      388.67    254.80 o
   1  23   1      418.92      476.23    413.50 o
   2  23   1     1789.08     1669.21    305.86 o
   3  23   1     5273.59     5105.74    489.89 o
   4  23   1     2262.34     2578.26    382.26 o
   5  23   1     3524.32     4043.55    732.93 o
   6  23   1        2.03     -227.76    300.95 o
   7  23   1     5133.37     4509.39    473.09 o
  -6  24   1      606.24      926.64    435.26 o
  -5  24   1      197.59      117.96    334.37 o
  -4  24   1      901.76     3756.11   2611.57 o
  -3  24   1      614.19      604.25    307.30 o
  -2  24   1     1208.73     1408.71    390.02 o
  -1  24   1     1485.81      998.39    296.17 o
   0  24   1     1609.23     1054.69    300.26 o
   1  24   1      315.23      688.79    365.58 o
   2  24   1     1377.28     2022.78    428.18 o
   3  24   1     3954.79     3510.27    635.75 o
   4  24   1      620.59      975.88    302.30 o
   5  24   1     1523.11     1719.26    345.78 o
  -2  25   1       64.60      341.39    322.96 o
  -1  25   1       45.92     -284.59    284.59 o
   0  25   1      593.59      672.96    384.93 o
   1  25   1     4725.34     5025.41    631.97 o
   2  25   1      529.89      607.95    332.29 o
 -18   0   2     5684.53     5917.12    558.63 o
 -16   0   2     2672.66     1873.06    302.99 o
 -14   0   2    16801.35    17449.20    880.57 o
 -12   0   2     2431.31     2189.41    197.71 o
 -10   0   2     1214.57     1143.38    146.33 o
  -8   0   2    39465.13    38714.84    570.09 o
  -6   0   2    10352.87     9169.76    273.42 o
  -4   0   2     1355.76     1764.28    313.99 o
  -2   0   2     1027.29     1167.87    164.42 o
   2   0   2    46432.75    42122.63    916.58 o
   4   0   2    86991.71    80923.63   1076.61 o
   6   0   2     7141.43     9265.30    271.17 o
   8   0   2     9608.44     9270.76    300.62 o
  10   0   2       53.73      280.66    129.08 o
  12   0   2       34.09       72.85    135.54 o
  14   0   2    35661.38    37519.64   1715.83 o
  16   0   2     2664.68     2471.52    383.88 o
  18   0   2     6783.05     8004.92    884.38 o
 -19   1   2       42.09        8.99    223.38 o
 -18   1   2    11813.25    12767.83    553.95 o
 -17   1   2      586.95      728.46    183.15 o
 -16   1   2     5695.69     5855.97    364.69 o
 -15   1   2       37.06      574.14    201.05 o
 -14   1   2     8659.38     9190.15    421.49 o
 -13   1   2     3295.65     2989.86    150.80 o
 -12   1   2    12862.62    12537.41    283.63 o
 -11   1   2    11974.52    11388.99    270.96 o
 -10   1   2     2107.17     1732.59    113.68 o
  -9   1   2    27553.10    27729.31    425.32 o
  -8   1   2       16.75       60.86     68.28 o
  -7   1   2    19142.15    18727.19    267.59 o
  -6   1   2     1887.91     1539.26     80.04 o
  -5   1   2     1503.80     1761.08    100.88 o
  -4   1   2     5312.45     6815.26    160.81 o
  -3   1   2    19540.08    21105.31    267.52 o
  -2   1   2    69502.27    72883.16    739.52 o
   2   1   2     7365.60     7056.19    208.61 o
   3   1   2     4201.67     5588.99    216.16 o
   4   1   2     5702.61     5314.51    191.37 o
   5   1   2     4856.06     4121.00    135.48 o
   6   1   2    15949.75    15106.36    239.29 o
   7   1   2    54886.09    52842.54    471.10 o
   8   1   2     6900.33     7100.31    191.61 o
   9   1   2    13461.57    11534.44    260.60 o
  10   1   2     2256.07     1724.74    158.22 o
  11   1   2      233.93      197.44     65.71 o
  12   1   2      418.49      306.49    127.15 o
  13   1   2        8.03      138.76    177.49 o
  14   1   2        6.76     -160.42    161.55 o
  15   1   2      245.93      404.67    183.85 o
  16   1   2     4808.23     3769.88    319.45 o
  17   1   2      108.93      -34.70    220.55 o
  18   1   2     7230.68     7082.55    581.69 o
  19   1   2     2104.93     2048.11    344.99 o
 -19   2   2     4105.63     3552.20    376.12 o
 -18   2   2     1064.43     1325.97    257.90 o
 -17   2   2      687.08      835.99    191.72 o
 -16   2   2     9684.25     9685.21    457.76 o
 -15   2   2     9429.32     9880.68    448.09 o
 -14   2   2     1164.81     1157.54    183.42 o
 -13   2   2       17.87      164.12    137.63 o
 -12   2   2     7735.94     7575.63    231.12 o
 -11   2   2     5770.84     6324.51    202.77 o
 -10   2   2    11049.83    10679.32    238.96 o
  -9   2   2      681.26      897.00     97.02 o
  -8   2   2       11.44       43.35     90.39 o
  -7   2   2    10244.53     9944.97    197.32 o
  -6   2   2    45138.21    52200.71    552.59 o
  -5   2   2    21867.04    21279.82    250.77 o
  -4   2   2     2196.82     2548.57    112.72 o
  -3   2   2       80.74       87.89     81.83 o
  -2   2   2      758.41      710.27     93.81 o
  -1   2   2     1298.53     1721.81    252.99 o
   0   2   2     9793.11    11659.54    445.44 o
   1   2   2      344.46      756.18    115.31 o
   2   2   2      294.48       59.05     58.33 o
   3   2   2     7981.50     8069.85    151.54 o
   4   2   2    23742.06    19950.01    370.68 o
   5   2   2    13883.30    14042.87    229.99 o
   6   2   2     7431.99     6536.04    167.87 o
   7   2   2     5851.32     5690.31    163.67 o
   8   2   2     1742.02     1615.09    103.40 o
   9   2   2     4040.72     4790.34    198.99 o
  10   2   2     8075.92     6849.42    264.22 o
  11   2   2     1582.95     1220.42    157.70 o
  12   2   2    11727.13    11608.24    420.74 o
  13   2   2      705.05      458.75    175.92 o
  14   2   2       49.39      109.98    163.38 o
  15   2   2      246.90     -129.54    169.95 o
  16   2   2     2098.44     2402.87    277.43 o
  17   2   2     1470.56      822.43    248.82 o
  18   2   2     5318.55     5711.03    467.52 o
 -19   3   2     4669.40     4845.72    441.40 o
 -18   3   2     4897.10     3980.95    376.74 o
 -17   3   2       33.02     -171.98    171.98 o
 -16   3   2     4860.74     4499.02    325.76 o
 -15   3   2       99.76      280.49    190.76 o
 -14   3   2     4964.87     5349.84    328.24 o
 -13   3   2     6243.46     6168.79    264.29 o
 -12   3   2     2896.14     2729.47    174.85 o
 -11   3   2    10737.72    10950.20    289.02 o
 -10   3   2      418.31      327.86     68.60 o
  -9   3   2     7785.82     7694.42    250.96 o
  -8   3   2    12303.46    13570.89    277.19 o
  -7   3   2    85644.48    93884.85    684.75 o
  -6   3   2     1802.54     1331.33     92.27 o
  -5   3   2     4635.48     5504.67    193.08 o
  -4   3   2      112.95      180.43     69.46 o
  -3   3   2    12458.64    13758.81    366.10 o
  -2   3   2    24612.60    24242.37    495.11 o
  -1   3   2    11985.85    13604.14    319.98 o
   0   3   2     1815.40     1382.18    120.14 o
   1   3   2     5278.77     6719.44    177.22 o
   2   3   2    10559.21     9040.17    259.37 o
   3   3   2    19588.60    18924.18    312.27 o
   4   3   2     2466.68     2042.25    168.09 o
   5   3   2     1168.90      978.52     90.84 o
   6   3   2      431.52      626.40     70.93 o
   7   3   2     7528.28     7291.78    180.77 o
   8   3   2     2693.77     2769.32    123.47 o
   9   3   2     4946.40     4798.00    248.05 o
  10   3   2      362.78      207.72    111.70 o
  11   3   2       94.35      -47.49    109.85 o
  12   3   2     3699.45     3889.92    253.17 o
  13   3   2     4099.22     4527.89    350.31 o
  14   3   2      942.94      865.26    187.04 o
  15   3   2     8286.41     8650.55    447.71 o
  16   3   2     2046.16     2275.84    295.92 o
  17   3   2       30.91      179.25    197.69 o
  18   3   2      491.44      899.38    292.07 o
 -19   4   2      189.92      306.20    333.35 o
 -18   4   2     2528.72     2010.02    311.81 o
 -17   4   2     3099.55     3503.52    392.67 o
 -16   4   2      545.90      199.30    180.34 o
 -15   4   2     4373.68     4475.50    304.86 o
 -14   4   2    10839.44    10503.67    439.51 o
 -13   4   2      207.83      120.47    196.03 o
 -12   4   2     3298.62     3198.21    220.82 o
 -11   4   2    29103.93    28369.81    959.76 o
 -10   4   2     8997.38     7746.47    482.97 o
  -9   4   2    37236.93    39063.75    511.74 o
  -8   4   2      599.93      326.39     87.19 o
  -7   4   2      960.82      969.77     99.88 o
  -6   4   2      239.78      438.52     96.50 o
  -5   4   2    45444.99    47436.19    517.15 o
  -4   4   2    21040.82    23652.68    413.26 o
  -3   4   2      324.92      454.71     50.88 o
  -2   4   2     3483.57     3803.88    186.12 o
  -1   4   2     4579.39     5523.36    194.37 o
   0   4   2    34241.02    37778.26    541.45 o
   1   4   2    61902.81    67288.56   1015.98 o
   2   4   2      350.51      504.10     73.71 o
   3   4   2    67200.76    71510.20   1374.90 o
   4   4   2    11189.67    12381.29    294.93 o
   5   4   2    10248.58    10652.29    352.91 o
   6   4   2    22295.47    19074.13    428.09 o
   7   4   2     8921.35     8715.83    265.74 o
   8   4   2    12794.66    10419.96    303.73 o
   9   4   2    18634.96    17523.12    426.65 o
  10   4   2    27570.31    27962.76    598.57 o
  11   4   2       70.84       37.38    101.46 o
  12   4   2     2165.07     2148.48    186.19 o
  13   4   2     9409.99     9217.00    463.96 o
  14   4   2     2245.58     2383.44    252.99 o
  15   4   2      639.64      615.49    229.54 o
  16   4   2       94.64       -7.78    214.41 o
  17   4   2     3838.90     3960.79    393.65 o
  18   4   2       74.22     -247.57    247.57 o
 -19   5   2       55.71      -57.00    267.17 o
 -18   5   2      776.84     1106.23    306.72 o
 -17   5   2    15599.32    15908.53    758.20 o
 -16   5   2     1613.70     1306.79    283.59 o
 -15   5   2     8748.47     9282.62    452.20 o
 -14   5   2      822.17     1410.52    233.76 o
 -13   5   2     6673.56     6921.81    376.44 o
 -12   5   2      646.54      686.53    152.89 o
 -11   5   2     1237.84     1242.17    212.81 o
 -10   5   2    15240.02    14066.73    361.81 o
  -9   5   2     5737.49     5455.51    224.72 o
  -8   5   2     1128.54     1026.93    106.83 o
  -7   5   2     4014.67     5346.15    215.58 o
  -6   5   2     3400.40     3469.77    130.49 o
  -5   5   2    35118.88    39275.01    420.86 o
  -4   5   2      162.06      240.69    103.46 o
  -3   5   2    40793.98    44894.10   1081.24 o
  -2   5   2     3330.06     5396.27    248.51 o
  -1   5   2    63305.15    66895.68    744.95 o
   0   5   2     1006.03      742.52     77.46 o
   1   5   2   112620.59   124858.48   1454.88 o
   2   5   2    45809.36    50219.14    473.04 o
   3   5   2    13139.30    10759.60    626.58 o
   4   5   2    30535.09    33271.55    693.30 o
   5   5   2    30900.43    29045.45    451.12 o
   6   5   2     6653.23     6563.91    235.77 o
   7   5   2     2049.20     1935.54    106.03 o
   8   5   2      395.02      270.89     78.70 o
   9   5   2    10827.27    10921.30    337.94 o
  10   5   2     4986.61     4035.31    268.54 o
  11   5   2    19211.89    19907.03    716.63 o
  12   5   2       40.67      183.62    135.55 o
  13   5   2       58.78      -61.42    175.02 o
  14   5   2      764.53      268.22    276.43 o
  15   5   2      741.54      572.63    233.12 o
  16   5   2     1525.50     1748.89    309.85 o
  17   5   2     7365.41     7901.80    581.90 o
  18   5   2      155.67      477.57    253.41 o
 -18   6   2      350.42      -32.68    245.94 o
 -17   6   2       60.27       84.77    219.95 o
 -16   6   2      930.15     1332.81    277.77 o
 -15   6   2      209.12       92.12    145.55 o
 -14   6   2     3838.01     4755.26    320.61 o
 -13   6   2     7070.72     7257.78    389.63 o
 -12   6   2     3446.10     3188.73    265.20 o
 -11   6   2    10651.46    10230.34    346.63 o
 -10   6   2      186.50       57.57    145.58 o
  -9   6   2    19091.48    19078.83    387.12 o
  -8   6   2     4271.28     3825.18    180.18 o
  -7   6   2     1600.34     1781.31     99.43 o
  -6   6   2     3752.74     4192.69    168.93 o
  -5   6   2    34409.18    35419.86    435.91 o
  -4   6   2      314.59     1107.26    382.74 o
  -3   6   2       76.34      -45.99    128.13 o
  -2   6   2      316.40      235.43     82.53 o
  -1   6   2    26428.12    27420.77    283.02 o
   0   6   2      378.69      214.45     65.17 o
   1   6   2    27559.74    26242.96    329.21 o
   2   6   2    77392.66    84422.33   1153.10 o
   3   6   2      314.63      411.37    104.79 o
   4   6   2     8408.69    11614.25    470.56 o
   5   6   2    32354.44    32659.88    709.52 o
   6   6   2     4115.62     3309.30    148.83 o
   7   6   2     4274.09     4347.43    238.67 o
   8   6   2    15460.65    13768.55    579.61 o
   9   6   2     2701.14     2431.55    393.13 o
  10   6   2     9508.79     9475.35    483.52 o
  11   6   2     1098.54     1066.10    465.56 o
  12   6   2     1803.03     2237.13    433.54 o
  13   6   2     6043.53     5495.54    517.12 o
  14   6   2      925.69      900.53    234.63 o
  15   6   2      922.53      819.88    248.82 o
  16   6   2       93.51      322.84    263.80 o
  17   6   2      161.25      732.36    329.95 o
  18   6   2     1303.92     1427.06    413.10 o
 -18   7   2     2940.89     2727.67    580.32 o
 -17   7   2      693.31      735.00    240.90 o
 -16   7   2      216.28      531.54    242.11 o
 -15   7   2     1468.56     1286.39    274.94 o
 -14   7   2     1821.94     1849.85    231.43 o
 -13   7   2       41.30     -148.10    222.14 o
 -12   7   2     6197.41     5975.29    418.70 o
 -11   7   2      647.54      716.99    101.55 o
 -10   7   2     8749.70     8798.79    355.56 o
  -9   7   2     2034.27     1507.59    131.00 o
  -8   7   2    15882.91    14924.04    328.99 o
  -7   7   2     5334.73     4816.30    161.29 o
  -6   7   2      116.01       56.63     85.78 o
  -5   7   2      654.06      392.81     73.21 o
  -4   7   2     3113.91     2503.73    172.34 o
  -3   7   2      457.08      145.56     82.51 o
  -2   7   2        9.87       66.00     70.63 o
  -1   7   2     3216.10     3324.97    115.28 o
   0   7   2     1508.35     1536.14     86.17 o
   1   7   2    15252.95    16578.61    230.82 o
   2   7   2    16033.98    15505.32    243.09 o
   3   7   2    75740.20    80197.70   1335.55 o
   4   7   2    43858.87    43585.35    784.70 o
   5   7   2      105.43        1.07    181.33 o
   6   7   2      140.02      296.38     77.27 o
   7   7   2      245.78      210.99    118.95 o
   8   7   2     2259.60     2754.52    303.55 o
   9   7   2     5108.21     5146.65    333.83 o
  10   7   2     1428.40     1532.38    382.14 o
  11   7   2     8324.71     8801.80   1216.42 o
  12   7   2     1769.11     1984.05    476.35 o
  13   7   2     2090.09     2642.43    501.26 o
  14   7   2     6638.09     6952.61    846.68 o
  15   7   2      375.29      305.51    212.57 o
  16   7   2     3826.22     4724.41    450.76 o
  17   7   2       42.65      316.21    242.64 o
  18   7   2      369.58      -29.49    234.64 o
 -18   8   2     6256.33     6063.52    634.08 o
 -17   8   2    11578.96    12860.51    863.33 o
 -16   8   2    14411.84    14602.45    715.47 o
 -15   8   2     2624.00     2256.47    315.28 o
 -14   8   2      144.19      238.03    145.56 o
 -13   8   2      544.18      243.45    184.05 o
 -12   8   2      279.78      303.61     90.65 o
 -11   8   2     5741.49     6418.53    241.11 o
 -10   8   2     8060.36     8161.86    254.98 o
  -9   8   2     1578.34     1924.92    179.69 o
  -8   8   2     3808.68     3623.48    193.59 o
  -7   8   2     8199.91     8070.74    239.05 o
  -6   8   2     1151.59     1021.93    193.15 o
  -5   8   2     8746.23     8429.67    354.15 o
  -4   8   2   106231.51   107372.32    935.32 o
  -3   8   2     4017.82     4450.28    188.02 o
  -2   8   2     3761.63     4757.58    171.60 o
  -1   8   2    19625.34    20753.95    268.39 o
   0   8   2    71520.70    71859.57    498.19 o
   1   8   2      946.41     1459.72     90.16 o
   2   8   2     2231.90     2679.13    116.05 o
   3   8   2     1269.98     1610.78     91.99 o
   4   8   2    16029.54    16388.81    383.15 o
   5   8   2      201.92      124.92    185.53 o
   6   8   2     5011.85     4050.91    345.52 o
   7   8   2       12.97       -4.36    100.39 o
   8   8   2     9976.41     9465.03    304.95 o
   9   8   2     1124.82     1125.73    243.93 o
  10   8   2      336.92       84.14    297.36 o
  11   8   2      358.95      493.39    305.90 o
  12   8   2    19021.11    19367.37   1124.63 o
  13   8   2     6650.29     7339.30    946.74 o
  14   8   2     1259.01     1222.32    398.08 o
  15   8   2       85.30      265.84    218.35 o
  16   8   2     3401.52     3842.72    426.51 o
  17   8   2      884.72      909.48    278.18 o
  18   8   2     5518.90     4719.98    603.82 o
 -18   9   2     1422.03     1285.46    371.78 o
 -17   9   2     1272.84      591.89    351.66 o
 -16   9   2      692.02     1420.77    367.85 o
 -15   9   2      175.80     -277.46    277.46 o
 -14   9   2     2566.71     2625.47    342.62 o
 -13   9   2     5700.20     5502.34    381.12 o
 -12   9   2    27951.90    28158.97    864.88 o
 -11   9   2     2290.51     2558.87    158.10 o
 -10   9   2      527.14      572.67    145.78 o
  -9   9   2    12045.27    11531.23    285.93 o
  -8   9   2    21240.66    21876.35    419.22 o
  -7   9   2      144.79      153.32     83.66 o
  -6   9   2    23602.29    23353.67    689.44 o
  -5   9   2    32920.59    37300.92    659.40 o
  -4   9   2    15871.34    15179.77    369.73 o
  -3   9   2     5253.19     4930.26    197.35 o
  -2   9   2    39060.89    36964.39    459.90 o
  -1   9   2      258.13      389.58     68.37 o
   0   9   2    12684.34    13582.32    235.58 o
   1   9   2     7785.80     7130.65    169.02 o
   2   9   2    11589.04    11020.39    228.03 o
   3   9   2     7773.27     8649.40    214.18 o
   4   9   2    17837.16    18161.94    356.98 o
   5   9   2      364.52      792.12    165.43 o
   6   9   2      832.31      409.43    199.30 o
   7   9   2     5455.48     4632.11    231.51 o
   8   9   2     3643.24     3194.68    353.14 o
   9   9   2    27228.62    26229.94    939.58 o
  10   9   2     8677.65     9558.91    787.02 o
  11   9   2      431.79      492.14    689.63 o
  12   9   2     7479.68     8213.69    780.67 o
  13   9   2     6068.15     6648.88    762.76 o
  14   9   2     2357.52     1960.25    494.48 o
  15   9   2      355.02      105.44    220.50 o
  16   9   2    11963.39    11255.31    670.81 o
  17   9   2     2165.05     3304.66    906.67 o
 -17  10   2      971.58      778.67    322.86 o
 -16  10   2      654.86      284.39    456.03 o
 -15  10   2     3050.99     1982.25    672.68 o
 -14  10   2     9170.28    12397.57    967.71 o
 -13  10   2     3061.17     4939.25    665.75 o
 -12  10   2      786.41      933.43    125.86 o
 -11  10   2      688.39      561.11    132.69 o
 -10  10   2      261.98      156.12     75.67 o
  -9  10   2     9812.11     9224.44    269.98 o
  -8  10   2     9020.51     9843.64    432.10 o
  -7  10   2     1081.24      813.11     78.92 o
  -6  10   2    27314.17    27508.07    770.97 o
  -5  10   2     3409.74     3405.85    235.15 o
  -4  10   2     4187.29     5221.43    240.19 o
  -3  10   2     2048.53     1488.65    181.13 o
  -2  10   2    15955.37    17915.89    272.20 o
  -1  10   2     2262.02     3111.55    125.91 o
   0  10   2       23.97      110.57     59.99 o
   1  10   2    13180.36    12827.68    243.36 o
   2  10   2    32092.03    31196.73    428.30 o
   3  10   2    13343.15    11490.40    306.29 o
   4  10   2    35671.63    36950.98    536.62 o
   5  10   2    18811.63    17106.01    410.27 o
   6  10   2      573.87      726.87    126.25 o
   7  10   2      224.83      356.12    186.09 o
   8  10   2     4798.76     4984.43    568.88 o
   9  10   2     3427.86     3515.40    384.47 o
  10  10   2     4786.60     5379.28    477.65 o
  11  10   2      592.54      144.11    351.04 o
  12  10   2       77.69     -147.30    335.31 o
  13  10   2     5058.01     5292.50    684.77 o
  14  10   2    18008.48    17767.09   1057.93 o
  15  10   2      155.87     -264.26    264.26 o
  16  10   2      886.21      656.45    302.11 o
  17  10   2     3590.92     4159.43    571.42 o
 -17  11   2     2401.08     4042.74    789.60 o
 -16  11   2     6963.35     7738.88    853.17 o
 -15  11   2      315.01      217.83    337.75 o
 -14  11   2     5131.27     4368.22    859.98 o
 -13  11   2     4575.37     5125.86    669.50 o
 -12  11   2     2852.65     2981.21    192.49 o
 -11  11   2     6813.94     6882.99    283.65 o
 -10  11   2     2199.57     2184.40    163.70 o
  -9  11   2     1361.77     1572.26    145.59 o
  -8  11   2     1637.82     1456.64    113.96 o
  -7  11   2      306.86      391.24    155.41 o
  -6  11   2     1920.68     1859.26    300.22 o
  -5  11   2    11333.61    11701.19    411.78 o
  -4  11   2       41.38       88.29    127.37 o
  -3  11   2      821.74      991.04    199.79 o
  -2  11   2    57752.25    59017.18    880.70 o
  -1  11   2    15669.16    13780.72    246.87 o
   0  11   2     7728.09     6591.63    181.79 o
   1  11   2     4564.18     4567.26    158.62 o
   2  11   2     5505.07     5736.76    222.18 o
   3  11   2    15258.72    15714.51    371.50 o
   4  11   2      216.50      237.12     79.32 o
   5  11   2    35421.64    35212.10    536.57 o
   6  11   2      611.20      561.10    112.01 o
   7  11   2      827.12      948.88    157.24 o
   8  11   2      611.21      403.92     89.91 o
   9  11   2     1414.81     1740.93    311.56 o
  10  11   2     2852.82     2177.85    173.31 o
  11  11   2      687.32      916.90    348.92 o
  12  11   2     4074.84     3433.83    537.47 o
  13  11   2     5069.63     6176.00   1586.03 o
  14  11   2      274.92      722.41    273.46 o
  15  11   2     4672.81     3603.65    618.10 o
  16  11   2      274.76       32.32    413.30 o
  17  11   2     1121.63     2126.02    465.43 o
 -17  12   2     1786.64      682.05    366.99 o
 -16  12   2     2082.33     2479.36    548.34 o
 -15  12   2     7530.44     7368.59    887.33 o
 -14  12   2      110.85       18.90    314.68 o
 -13  12   2      989.34      948.98    369.70 o
 -12  12   2    14051.54    13216.56   1613.71 o
 -11  12   2     1195.52     1649.05    186.89 o
 -10  12   2      318.13      162.56    177.49 o
  -9  12   2      888.30      801.98    163.32 o
  -8  12   2       59.42      398.25    154.80 o
  -7  12   2     5398.40     5682.28    410.43 o
  -6  12   2     1634.44     1705.84    190.01 o
  -5  12   2     9278.58     9020.66    382.19 o
  -4  12   2    23685.82    23794.64    587.56 o
  -3  12   2     1097.71     1094.19    146.59 o
  -2  12   2      343.39      252.43     67.40 o
  -1  12   2     1968.00     2100.44    127.25 o
   0  12   2       44.82      127.72     74.55 o
   1  12   2    19778.31    20578.23    350.58 o
   2  12   2     5894.85     6172.46    236.15 o
   3  12   2       47.96       67.63     74.00 o
   4  12   2        3.81      171.48     85.78 o
   5  12   2      344.89      393.91    113.98 o
   6  12   2      107.06       57.93     70.24 o
   7  12   2     8837.08     8152.43    325.43 o
   8  12   2    28121.87    25954.69   1314.19 o
   9  12   2     1551.77     1763.59    296.59 o
  10  12   2      137.08     -185.58    262.28 o
  11  12   2     1869.44     1894.83    362.46 o
  12  12   2     2936.42     2058.63    676.19 o
  13  12   2     4400.46     4619.05    624.49 o
  14  12   2     1627.71     1674.18    805.52 o
  15  12   2      153.18     1014.57    438.80 o
  16  12   2       49.09      168.15    365.19 o
 -16  13   2     1252.04     1195.19    460.75 o
 -15  13   2      806.76      645.89    398.08 o
 -14  13   2     1841.71     2086.09    497.01 o
 -13  13   2     1290.06      965.56    584.77 o
 -12  13   2      757.18      877.22    394.60 o
 -11  13   2     1325.67     1382.67    253.78 o
 -10  13   2      409.77      248.96    256.48 o
  -9  13   2     4754.41     4891.13    328.38 o
  -8  13   2     8059.09     8116.57    501.62 o
  -7  13   2     9436.66     9355.81    518.88 o
  -6  13   2     1514.21     1186.07    150.23 o
  -5  13   2     2238.31     2061.33    154.12 o
  -4  13   2     5321.68     5191.16    260.00 o
  -3  13   2     9873.41     9875.51    359.46 o
  -2  13   2    11407.70    12281.59    317.42 o
  -1  13   2    19095.86    20900.20    367.57 o
   0  13   2     2753.54     3036.32    179.45 o
   1  13   2     3272.06     3257.06    172.68 o
   2  13   2       37.50      190.17    102.21 o
   3  13   2    22197.77    21437.00    472.61 o
   4  13   2    22622.05    23404.46    470.18 o
   5  13   2     7861.45     8255.86    281.01 o
   6  13   2      168.20      183.62     75.41 o
   7  13   2      867.46      700.31    235.83 o
   8  13   2    10695.70    10138.24    480.23 o
   9  13   2     9013.76     7926.16    585.29 o
  10  13   2    11750.35    10877.15    693.97 o
  11  13   2     7487.45     8579.54    647.94 o
  12  13   2     1418.11     1026.57    434.63 o
  13  13   2     3383.04     3363.90    575.12 o
  14  13   2      774.93     1462.57    488.27 o
  15  13   2     9604.10    10685.81   1013.48 o
  16  13   2        2.69     -169.92    527.09 o
 -16  14   2      229.51      246.84    325.23 o
 -15  14   2     9572.33    10975.24   1016.33 o
 -14  14   2       16.90     -233.42    599.18 o
 -13  14   2      505.89      487.28    352.69 o
 -12  14   2     3993.15     4365.50    627.97 o
 -11  14   2      902.21     1337.28    418.56 o
 -10  14   2    10509.00    11633.75    509.36 o
  -9  14   2       15.86      254.98    188.94 o
  -8  14   2      601.19      436.97    217.58 o
  -7  14   2     1810.45     1469.81    274.75 o
  -6  14   2      104.02      317.41    131.79 o
  -5  14   2    18841.32    18768.63    412.65 o
  -4  14   2     1132.39      964.94    165.54 o
  -3  14   2    13366.21    13383.57    444.15 o
  -2  14   2     6640.45     6140.11    230.04 o
  -1  14   2    18028.07    17204.53    428.42 o
   0  14   2     7240.74     7194.87    266.92 o
   1  14   2     6993.08     8492.52    290.58 o
   2  14   2     5310.42     6215.05    275.91 o
   3  14   2     2392.59     2451.13    185.08 o
   4  14   2      608.96      477.57    117.68 o
   5  14   2      505.93      640.37    108.32 o
   6  14   2    21446.79    20902.66    485.39 o
   7  14   2     6683.51     6982.18    548.48 o
   8  14   2       90.85       10.93    227.65 o
   9  14   2     6299.49     6175.00    539.48 o
  10  14   2     7055.15     7450.35    764.11 o
  11  14   2     4025.70     4226.06    526.05 o
  12  14   2     9259.31     9611.31    890.25 o
  13  14   2     2956.14     2924.68   1371.01 o
  14  14   2     1647.92     1466.09    407.01 o
  15  14   2      717.64     2045.16   1245.93 o
 -15  15   2      316.33     -162.33    351.66 o
 -14  15   2     5688.74     5917.22    772.12 o
 -13  15   2      830.41     1541.01    457.81 o
 -12  15   2     2333.56     2507.10    517.09 o
 -11  15   2     3870.79     4824.42    537.88 o
 -10  15   2     9356.29     9652.74    729.12 o
  -9  15   2      703.02      585.68    220.23 o
  -8  15   2     7738.24     8212.59    609.91 o
  -7  15   2      485.39      -23.51    193.53 o
  -6  15   2    13879.06    12441.89    722.50 o
  -5  15   2       88.20       -1.95     97.07 o
  -4  15   2     5389.18     4581.33    295.32 o
  -3  15   2     3667.26     3620.15    257.32 o
  -2  15   2      167.79      399.07    120.76 o
  -1  15   2     4932.74     5107.42    250.76 o
   0  15   2     1040.64     1050.42    134.69 o
   1  15   2      122.09       85.60     98.52 o
   2  15   2     1810.37     1600.65    179.71 o
   3  15   2      934.72      788.71    145.80 o
   4  15   2      119.68      164.74     87.82 o
   5  15   2     5363.89     5951.50    281.60 o
   6  15   2    25217.25    22947.52    543.35 o
   7  15   2     1263.15     1773.09    305.86 o
   8  15   2    11778.72    10868.16    684.51 o
   9  15   2      365.57      309.53    257.67 o
  10  15   2     8785.17     8713.12    668.36 o
  11  15   2     2348.06     2223.36    372.00 o
  12  15   2     1383.08     1575.33    528.47 o
  13  15   2      969.08      658.49    364.27 o
  14  15   2      373.14       97.71    380.34 o
  15  15   2       56.86      457.95    330.91 o
 -15  16   2       24.74      495.91    541.08 o
 -14  16   2     2664.95     2477.23    585.85 o
 -13  16   2     3331.86     3451.66    620.01 o
 -12  16   2      119.30       71.54    500.70 o
 -11  16   2     1986.88     1566.77    355.52 o
 -10  16   2    12219.31    13865.02    837.95 o
  -9  16   2     1406.26     1531.96    341.32 o
  -8  16   2    11088.59    10018.96    701.84 o
  -7  16   2      131.14      477.55    260.46 o
  -6  16   2     1297.17      799.23    337.97 o
  -5  16   2     6367.78     6326.87    316.95 o
  -4  16   2      517.40      578.91    146.28 o
  -3  16   2    14685.47    14717.80    540.37 o
  -2  16   2     2106.59     1669.29    184.47 o
  -1  16   2      329.57      340.67    116.85 o
   0  16   2     2238.41     2197.54    186.12 o
   1  16   2     1608.14     1450.37    142.99 o
   2  16   2     5336.15     5059.53    279.06 o
   3  16   2     1569.30     1599.06    161.76 o
   4  16   2     5438.15     4853.71    303.18 o
   5  16   2      943.82     1098.49    218.96 o
   6  16   2     3021.74     2899.83    379.19 o
   7  16   2       41.26     -276.68    276.68 o
   8  16   2     4136.96     3925.42    574.27 o
   9  16   2     1090.39      812.97    294.18 o
  10  16   2     3277.79     2282.47    370.28 o
  11  16   2     1050.86     1227.27    425.30 o
  12  16   2     2506.64     2033.24    411.12 o
  13  16   2      640.76     1052.93    416.76 o
  14  16   2     2303.25     2348.74    558.76 o
 -14  17   2     1753.21      878.29    661.45 o
 -13  17   2       87.11     -241.85    367.26 o
 -12  17   2      321.16     -333.92    433.88 o
 -11  17   2      785.68      761.68    288.53 o
 -10  17   2     1947.34     1994.17    397.55 o
  -9  17   2     2847.78     1578.33    540.84 o
  -8  17   2     7482.59     8737.02    665.39 o
  -7  17   2      638.71      781.41    345.75 o
  -6  17   2     2054.16     1380.38    310.19 o
  -5  17   2     2135.88     2101.66    196.15 o
  -4  17   2    19626.83    19523.41    607.59 o
  -3  17   2     1877.96     1829.63    232.85 o
  -2  17   2     9486.63     9315.42    325.38 o
  -1  17   2     7539.20     7554.37    316.01 o
   0  17   2      570.67      781.01    140.57 o
   1  17   2    14070.70    14388.87    430.32 o
   2  17   2      593.86      436.10    203.45 o
   3  17   2     1170.16      951.85    225.02 o
   4  17   2    26949.63    26992.69    710.92 o
   5  17   2     8998.16     8869.01    533.13 o
   6  17   2      134.59     -265.02    317.03 o
   7  17   2      706.32      770.77    330.79 o
   8  17   2      819.08      966.37    299.39 o
   9  17   2       45.62      418.81    283.66 o
  10  17   2     5700.93     5191.62    553.77 o
  11  17   2     3975.89     3619.43    477.50 o
  12  17   2       17.23      392.36    317.06 o
  13  17   2     1601.32      884.66    859.57 o
 -13  18   2       42.32     -500.72    530.67 o
 -12  18   2     4168.17     4190.92    942.45 o
 -11  18   2     1716.25     1826.27    560.03 o
 -10  18   2     7317.17     5743.46    729.38 o
  -9  18   2      215.61      439.59    355.76 o
  -8  18   2     2033.23     2610.75    553.67 o
  -7  18   2      108.99      110.29    471.47 o
  -6  18   2       14.68     -316.32    316.32 o
  -5  18   2     9109.95     9024.79    644.51 o
  -4  18   2    27171.19    26613.61    724.25 o
  -3  18   2     6963.23     6799.55    402.38 o
  -2  18   2        7.26     -131.66    164.07 o
  -1  18   2      823.87      898.30    150.55 o
   0  18   2    11575.44    11910.40    417.63 o
   1  18   2    16264.69    16145.48    529.68 o
   2  18   2       33.03      278.58    225.30 o
   3  18   2     6829.56     6407.31    409.09 o
   4  18   2      281.73      181.01    197.95 o
   5  18   2      593.73      309.83    202.28 o
   6  18   2     3728.15     3839.17    379.86 o
   7  18   2     4620.40     4703.75    487.39 o
   8  18   2     6240.62     6566.71    585.06 o
   9  18   2      128.33      -49.37    261.05 o
  10  18   2      149.02      -71.69    271.49 o
  11  18   2     6238.00     6288.16    616.10 o
  12  18   2     1775.58     1910.76    422.92 o
  13  18   2     3235.68     2557.66    501.12 o
 -12  19   2     1932.19     2528.35    564.07 o
 -11  19   2       39.24      280.00    391.09 o
 -10  19   2      331.44      229.48   1018.55 o
  -9  19   2      375.29      738.35    417.60 o
  -8  19   2     2008.24     2624.63    575.79 o
  -7  19   2     1200.63     1442.37    451.96 o
  -6  19   2     2217.75     1431.04    332.54 o
  -5  19   2     1286.55     1400.38    468.55 o
  -4  19   2       57.56     -110.98    331.91 o
  -3  19   2     6224.35     5546.98    379.71 o
  -2  19   2      135.48      342.54    160.54 o
  -1  19   2     5316.96     5439.86    285.60 o
   0  19   2     5837.98     5618.28    295.41 o
   1  19   2      945.38      883.63    169.58 o
   2  19   2     1595.78     1529.12    226.05 o
   3  19   2      112.08      138.56    182.98 o
   4  19   2     4834.03     4754.39    407.76 o
   5  19   2     4551.34     4675.86    420.35 o
   6  19   2     1234.77     1491.27    306.15 o
   7  19   2      608.14      524.78    287.00 o
   8  19   2      870.19      858.62    474.05 o
   9  19   2     7845.30     7512.07    636.59 o
  10  19   2       14.85      103.20    304.74 o
  11  19   2      558.24       -9.76    270.57 o
  12  19   2      514.87      557.98    335.20 o
 -11  20   2      433.07     1206.37    558.58 o
 -10  20   2       45.50       34.67    375.14 o
  -9  20   2     3040.27     3046.45    607.56 o
  -8  20   2       71.31     -157.28    383.47 o
  -7  20   2     4480.84     4027.76    498.66 o
  -6  20   2      291.64      418.49    273.05 o
  -5  20   2      281.71       -5.05    260.55 o
  -4  20   2     1176.76     1264.68    320.82 o
  -3  20   2     3005.57     3196.03    414.53 o
  -2  20   2     1082.38     1098.05    253.41 o
  -1  20   2       28.45      -38.70    156.66 o
   0  20   2       70.94      227.57    167.27 o
   1  20   2     5795.75     5845.65    356.65 o
   2  20   2        5.85        8.41    171.69 o
   3  20   2    16369.43    16585.64    659.01 o
   4  20   2      186.76      207.00    230.12 o
   5  20   2     6825.88     7109.79    512.27 o
   6  20   2     1639.70     1997.59    315.78 o
   7  20   2      947.58      814.77    240.16 o
   8  20   2      148.78      -17.44    228.34 o
   9  20   2      165.01        2.04    286.47 o
  10  20   2       83.80       73.98    272.83 o
  11  20   2     1309.96     1417.37    354.29 o
 -10  21   2      113.90     -412.34    412.34 o
  -9  21   2      181.02     -277.52    346.50 o
  -8  21   2     1600.08     1684.40    355.62 o
  -7  21   2      225.01      628.28    278.97 o
  -6  21   2     1879.68     2118.59    389.60 o
  -5  21   2     4363.54     3525.88    463.05 o
  -4  21   2      268.79      303.24    393.01 o
  -3  21   2     4738.28     4777.98    581.38 o
  -2  21   2      226.42      421.75    304.27 o
  -1  21   2     8546.34     8088.74    415.50 o
   0  21   2     4847.75     5133.64    337.46 o
   1  21   2       13.38       13.82    196.99 o
   2  21   2     7390.22     7645.11    445.86 o
   3  21   2     1041.72      758.93    244.69 o
   4  21   2      243.58      316.38    187.98 o
   5  21   2     1669.61     1391.94    341.30 o
   6  21   2      307.91      160.23    216.43 o
   7  21   2      818.60      975.99    281.40 o
   8  21   2      968.38      972.69    296.88 o
   9  21   2     6507.37     6151.56    544.62 o
  10  21   2      757.01      764.96    608.58 o
  -9  22   2        0.06      382.21    289.65 o
  -8  22   2     1116.02     1173.51    360.59 o
  -7  22   2       34.76       14.25    303.92 o
  -6  22   2      244.85      415.11    291.59 o
  -5  22   2     1456.48     1455.59    368.43 o
  -4  22   2      730.78      641.25    243.88 o
  -3  22   2       24.77      180.97    262.01 o
  -2  22   2      243.21      389.73    242.80 o
  -1  22   2     1886.78     1886.04    340.16 o
   0  22   2     2289.60     2092.55    268.84 o
   1  22   2     5406.89     5499.31    486.26 o
   2  22   2     4664.85     4665.30    456.43 o
   3  22   2     7186.32     7088.03    548.41 o
   4  22   2      527.51      613.09    203.93 o
   5  22   2      149.04      -13.83    199.72 o
   6  22   2     2983.28     2912.57    360.70 o
   7  22   2     3017.44     3733.37    418.59 o
   8  22   2     5040.49     5168.22    500.01 o
   9  22   2      228.95     -258.75    258.75 o
  -8  23   2     4881.80     5246.61    599.91 o
  -7  23   2     1395.21     1569.85    556.88 o
  -6  23   2      418.56      240.97    301.75 o
  -5  23   2     1339.01     1048.89    304.18 o
  -4  23   2     1081.56     1359.58    329.04 o
  -3  23   2     1036.85      276.77    356.36 o
  -2  23   2      749.59      841.03    378.65 o
  -1  23   2     6825.30     6235.01    577.69 o
   0  23   2      579.95      570.16    257.28 o
   1  23   2     4001.68     4742.12    588.18 o
   2  23   2       85.71      125.07    278.91 o
   3  23   2       90.42      -42.46    256.02 o
   4  23   2     3962.41     4667.25    478.30 o
   5  23   2     1474.64     1605.40    337.45 o
   6  23   2      565.23      630.20    260.78 o
   7  23   2      141.98      -61.33    220.12 o
  -5  24   2      198.50     -394.44    394.44 o
  -4  24   2      658.71      238.02    397.40 o
  -3  24   2     1917.86     2756.93    568.10 o
  -2  24   2     1576.79     1671.54    497.51 o
  -1  24   2     2932.81     3397.64    526.10 o
   0  24   2      576.75      628.12    262.49 o
   1  24   2      308.17     -186.93    292.29 o
   2  24   2     5676.61     4660.38    587.96 o
   3  24   2      610.54      400.08    282.71 o
   4  24   2      262.05      102.38    237.68 o
   5  24   2      795.36      516.33    273.13 o
  -2  25   2      873.86      655.20    318.07 o
  -1  25   2      412.47       57.11    320.25 o
   0  25   2     2965.01     3212.79    428.13 o
   1  25   2     1269.73     1134.30    367.24 o
 -19   0   3     1185.34      756.80    378.50 o
 -17   0   3    16592.59    15993.72    865.45 o
 -15   0   3    10941.40    11555.85    686.08 o
 -13   0   3    20797.25    19865.97    592.89 o
 -11   0   3    21948.06    23850.75    637.26 o
  -9   0   3    22650.49    22016.62    661.24 o
  -7   0   3      117.05      121.49     86.32 o
  -5   0   3    49329.19    53298.15    607.71 o
  -3   0   3    47431.79    54764.14    683.25 o
  -1   0   3     1031.82      431.21    115.61 o
   1   0   3    38600.29    38623.64    569.48 o
   3   0   3    47788.52    54759.53   1313.48 o
   5   0   3    76980.01    73550.35    850.86 o
   7   0   3    53605.94    51654.82    787.88 o
   9   0   3    14477.14    15686.83    417.32 o
  11   0   3     5783.67     5310.76    390.10 o
  13   0   3       90.85      -79.38    535.21 o
  15   0   3     2606.45     3630.75    582.81 o
  17   0   3     7229.33     7668.16    659.02 o
 -19   1   3     3181.65     2946.85    348.14 o
 -18   1   3       23.48     -185.51    185.51 o
 -17   1   3     1845.27     2201.09    254.97 o
 -16   1   3     5037.53     5457.26    361.01 o
 -15   1   3    10182.51    10518.95    459.96 o
 -14   1   3     6718.23     6403.41    363.07 o
 -13   1   3     4572.06     4449.95    201.40 o
 -12   1   3     5143.46     5156.70    193.70 o
 -11   1   3     3735.90     3985.34    209.68 o
 -10   1   3        0.15       43.30     88.74 o
  -9   1   3    15672.30    15773.09    392.00 o
  -8   1   3     1123.68     1216.78    113.56 o
  -7   1   3      455.39      585.63     75.45 o
  -6   1   3     1835.43     2175.11     99.04 o
  -5   1   3    38036.16    39109.57    339.65 o
  -4   1   3     7881.67     7437.34    179.84 o
  -3   1   3      711.03      592.96     74.48 o
  -2   1   3    38474.44    39470.50    415.14 o
  -1   1   3       14.04      214.08     96.72 o
   0   1   3    22592.24    25089.73   1219.25 o
   1   1   3    25279.29    25116.07    471.59 o
   2   1   3     2110.97     3585.99    172.15 o
   3   1   3      315.12      455.26    141.18 o
   4   1   3     2153.71     1647.83    108.82 o
   5   1   3    15849.50    16910.56    234.89 o
   6   1   3        1.68       96.08     67.69 o
   7   1   3      781.25     1091.22     89.54 o
   8   1   3     2295.76     2351.37    121.07 o
   9   1   3      921.27      872.15     90.53 o
  10   1   3    11925.21    11812.33    286.37 o
  11   1   3       16.05        9.29     91.90 o
  12   1   3     6952.85     6718.84    440.79 o
  13   1   3    15501.59    15035.89    666.23 o
  14   1   3       98.21      423.87    207.99 o
  15   1   3     9506.42    10294.15    489.42 o
  16   1   3      154.72      192.50    188.95 o
  17   1   3     2775.21     2179.91    275.80 o
  18   1   3      117.77     -141.30    192.66 o
 -19   2   3      403.18        7.56    217.66 o
 -18   2   3    10044.46    10078.58    563.59 o
 -17   2   3    12727.31    12731.99    541.46 o
 -16   2   3      132.49      341.68    225.46 o
 -15   2   3      836.71      940.50    203.59 o
 -14   2   3       91.73      491.73    166.97 o
 -13   2   3      833.35      779.38    114.13 o
 -12   2   3     3434.21     3358.65    184.39 o
 -11   2   3     4580.73     4340.84    213.87 o
 -10   2   3    13027.75    11723.56    329.66 o
  -9   2   3      977.89      736.01     98.39 o
  -8   2   3     7304.61     7874.17    205.23 o
  -7   2   3    43615.89    44577.88    396.87 o
  -6   2   3    12618.00    14381.95    235.49 o
  -5   2   3     8993.77     8793.31    188.21 o
  -4   2   3      194.03      403.10     81.96 o
  -3   2   3      481.40      905.96     87.97 o
  -2   2   3      602.76      391.13     91.46 o
  -1   2   3    59259.83    61346.19   1905.10 o
   0   2   3    92129.61   102067.74    778.05 o
   1   2   3       97.34      554.81    104.17 o
   2   2   3     7725.39     7490.73    199.34 o
   3   2   3    81790.48    85045.81    993.09 o
   4   2   3     7674.34     8388.81    197.59 o
   5   2   3    21891.57    21421.73    265.21 o
   6   2   3     9083.98     8155.38    296.00 o
   7   2   3     4199.51     3942.15    143.32 o
   8   2   3      374.39      431.66     91.67 o
   9   2   3     4783.33     5159.44    186.01 o
  10   2   3     3616.79     3727.40    167.69 o
  11   2   3    10185.88    10129.38    365.59 o
  12   2   3     9990.98     9427.19    416.77 o
  13   2   3      780.44      186.78    170.16 o
  14   2   3      981.00      928.80    219.70 o
  15   2   3     4793.61     5396.78    366.37 o
  16   2   3    11728.78    13348.42    573.89 o
  17   2   3    13342.30    12290.99    568.22 o
  18   2   3        4.33      361.50    213.93 o
 -19   3   3      116.74      475.32    314.72 o
 -18   3   3     1296.73      938.21    244.89 o
 -17   3   3       68.80     -155.50    159.58 o
 -16   3   3     4937.60     4590.59    334.48 o
 -15   3   3     1703.20     2663.66    359.06 o
 -14   3   3    20512.45    22459.86    632.79 o
 -13   3   3     8522.99     9024.29    321.05 o
 -12   3   3     7111.67     7415.88    283.25 o
 -11   3   3     3384.28     3210.35    262.71 o
 -10   3   3    19581.31    19814.19    459.03 o
  -9   3   3       24.36      107.40     79.01 o
  -8   3   3      739.67      926.75    122.24 o
  -7   3   3       22.72      199.43     84.75 o
  -6   3   3     7013.79     6462.21    182.71 o
  -5   3   3    11772.96    11887.93    255.41 o
  -4   3   3    27119.63    24397.79    334.87 o
  -3   3   3    95344.27   100102.55   1705.15 o
  -2   3   3    11945.74    11644.83    326.93 o
  -1   3   3     8091.62     8940.81    279.54 o
   0   3   3      462.27      221.56     89.10 o
   1   3   3    20825.47    19439.03    300.38 o
   2   3   3    22412.78    22356.87    518.48 o
   3   3   3      449.72      172.96     69.90 o
   4   3   3    10367.35     8341.78    283.74 o
   5   3   3      189.53      282.29     71.53 o
   6   3   3     4321.93     4121.41    151.03 o
   7   3   3     3478.30     3550.49    136.85 o
   8   3   3    41563.07    41557.23    558.86 o
   9   3   3    21885.71    22605.78    478.53 o
  10   3   3     8343.69     9063.82    276.23 o
  11   3   3     3926.70     4452.42    244.56 o
  12   3   3     1275.01     1132.50    205.06 o
  13   3   3     2462.18     2160.86    255.49 o
  14   3   3      688.15      959.31    219.85 o
  15   3   3     1450.75      936.02    209.55 o
  16   3   3      321.28      366.21    190.88 o
  17   3   3     4268.88     4084.71    405.03 o
  18   3   3     7323.24     7709.02    544.26 o
 -19   4   3     2684.02     3124.93    385.66 o
 -18   4   3     2968.71     2709.99    366.56 o
 -17   4   3       29.86      -57.42    284.64 o
 -16   4   3     5037.79     4775.38    406.40 o
 -15   4   3     2240.28     2345.47    260.84 o
 -14   4   3     2188.76     2815.54    252.85 o
 -13   4   3     4684.36     5043.81    378.83 o
 -12   4   3    21237.75    21379.74    656.50 o
 -11   4   3      559.29      123.03    163.92 o
 -10   4   3     8109.49     8031.08    352.87 o
  -9   4   3     1968.29     2362.77    160.94 o
  -8   4   3    35623.23    35226.01    527.57 o
  -7   4   3     1066.08      622.89    103.35 o
  -6   4   3     6489.46     6676.14    208.43 o
  -5   4   3       10.58      -15.41     75.85 o
  -4   4   3     5991.74     4736.06    187.34 o
  -3   4   3    51200.81    49871.42    670.20 o
  -2   4   3      777.06      431.75    173.32 o
  -1   4   3    15606.06    13181.93    388.34 o
   0   4   3     3347.16     3801.16    126.28 o
   1   4   3    69519.25    70182.63    710.53 o
   2   4   3     7900.62     6898.33    201.18 o
   3   4   3     3920.25     2619.50    132.37 o
   4   4   3      785.75      769.93     78.88 o
   5   4   3     2965.16     2393.00    113.97 o
   6   4   3     5981.69     5827.85    197.12 o
   7   4   3      366.20      404.03     67.49 o
   8   4   3      506.65      364.58    104.98 o
   9   4   3     3568.59     3654.11    170.34 o
  10   4   3      369.96      345.56    101.64 o
  11   4   3      859.10      866.23    201.68 o
  12   4   3     6043.81     6415.28    309.69 o
  13   4   3     8690.50     9756.98    488.62 o
  14   4   3      212.98      149.38    166.30 o
  15   4   3       17.65       22.14    191.14 o
  16   4   3     5524.30     4747.05    357.52 o
  17   4   3     2900.99     3271.71    368.53 o
  18   4   3     1609.13     1506.19    298.11 o
 -19   5   3      399.34      523.51    235.68 o
 -18   5   3     3927.26     3973.96    429.73 o
 -17   5   3      782.27     1028.38    294.03 o
 -16   5   3      693.42      459.12    181.39 o
 -15   5   3     2035.20     2600.02    269.59 o
 -14   5   3      597.91      932.44    180.99 o
 -13   5   3      783.70      615.06    174.77 o
 -12   5   3      953.83      566.92     91.76 o
 -11   5   3     3327.47     3155.09    199.82 o
 -10   5   3    26703.90    27709.47    541.29 o
  -9   5   3     5843.09     5267.19    270.51 o
  -8   5   3   104125.64   103953.48    965.30 o
  -7   5   3     2368.77     2445.11    171.61 o
  -6   5   3    12183.13    13607.42    344.29 o
  -5   5   3    11770.48    11523.39    314.07 o
  -4   5   3     1965.00     2312.66    116.88 o
  -3   5   3      472.06      376.53    139.85 o
  -2   5   3    16906.50    16885.73    313.95 o
  -1   5   3      432.39      665.25     95.01 o
   0   5   3      930.11     1485.47     97.21 o
   1   5   3     4527.72     4355.73    141.13 o
   2   5   3    31504.46    34791.42    431.27 o
   3   5   3     2218.07     3239.88    146.63 o
   4   5   3    23040.56    24008.47    549.35 o
   5   5   3     7961.19     7911.48    380.44 o
   6   5   3    31729.02    30528.96    582.72 o
   7   5   3     4252.31     4197.08    192.07 o
   8   5   3      218.31       47.60     42.58 o
   9   5   3     1516.62     1311.19    101.38 o
  10   5   3     2216.99     2023.09    211.40 o
  11   5   3       30.16        9.29     82.43 o
  12   5   3     1697.79     1628.88    286.00 o
  13   5   3     4451.58     5080.77    398.89 o
  14   5   3     1308.70     1535.16    258.50 o
  15   5   3     2499.30     2567.33    393.30 o
  16   5   3     1337.13     1254.44    337.74 o
  17   5   3     3432.61     3783.70    422.49 o
  18   5   3     5253.21     6201.76    554.69 o
 -18   6   3      339.49      405.36    230.85 o
 -17   6   3      196.77      641.52    256.39 o
 -16   6   3      316.88     -148.71    214.82 o
 -15   6   3      155.00        0.60    206.95 o
 -14   6   3     3058.37     3124.47    283.50 o
 -13   6   3      414.33      577.58    212.71 o
 -12   6   3    10100.42    10373.37    403.89 o
 -11   6   3     3879.79     4004.15    233.77 o
 -10   6   3       91.03       98.24     89.11 o
  -9   6   3     7677.04     7494.75    315.17 o
  -8   6   3      899.19      882.01     91.48 o
  -7   6   3    20539.73    19245.55    387.36 o
  -6   6   3    16845.58    17331.74    354.58 o
  -5   6   3      970.54      489.46     88.85 o
  -4   6   3    25062.65    23924.75    766.75 o
  -3   6   3    50303.53    49088.48    733.30 o
  -2   6   3    34369.60    39357.35    489.27 o
  -1   6   3     3360.18     3122.19    146.39 o
   0   6   3     2413.27     2154.38    119.35 o
   1   6   3    56827.96    55370.50    647.30 o
   2   6   3    22476.91    24295.62    454.27 o
   3   6   3     2534.59     1186.24     96.93 o
   4   6   3     5244.08     5002.92    406.33 o
   5   6   3     4556.01     5512.38    261.58 o
   6   6   3     7308.93     7712.55    294.67 o
   7   6   3      826.23      659.93    105.29 o
   8   6   3     1252.96     1122.99    107.91 o
   9   6   3    13527.51    11656.43    598.41 o
  10   6   3    13978.12    13705.83    597.15 o
  11   6   3     3980.27     3213.88    295.21 o
  12   6   3      598.04      539.16    192.96 o
  13   6   3     4094.51     4033.77    367.72 o
  14   6   3     1000.22      812.08    228.01 o
  15   6   3     1916.79     1529.98    341.19 o
  16   6   3     1647.57     1269.78    426.98 o
  17   6   3     4836.04     5274.79    632.20 o
  18   6   3     1202.46     1440.94    329.02 o
 -18   7   3      426.14      208.35    314.98 o
 -17   7   3     2918.28     3686.95    397.53 o
 -16   7   3      737.13      472.21    240.63 o
 -15   7   3    10317.59    10750.74    488.03 o
 -14   7   3      163.43       38.43    188.68 o
 -13   7   3      771.92      828.49    201.88 o
 -12   7   3     1977.42     2069.54    181.85 o
 -11   7   3     4274.59     4522.46    329.27 o
 -10   7   3     7890.75     6679.87    258.22 o
  -9   7   3     6172.13     5850.22    312.12 o
  -8   7   3     3051.32     3631.11    158.21 o
  -7   7   3     2140.98     1992.86    149.35 o
  -6   7   3     4042.23     4415.06    187.52 o
  -5   7   3     3677.49     3828.97    173.55 o
  -4   7   3    26886.15    27711.12    581.22 o
  -3   7   3    65916.09    65581.75    796.30 o
  -2   7   3    22196.64    21505.78    338.05 o
  -1   7   3      582.52      751.54     92.23 o
   0   7   3    57246.62    55445.92    523.98 o
   1   7   3    26362.59    26061.25    341.30 o
   2   7   3     4337.17     4763.73    182.30 o
   3   7   3     1895.56     1992.70    170.52 o
   4   7   3      614.28      888.25    329.39 o
   5   7   3     7976.27     7763.73    685.34 o
   6   7   3     1655.30     1462.17    199.09 o
   7   7   3    14392.00    15264.68    323.70 o
   8   7   3     8970.31     7592.35    522.69 o
   9   7   3    15619.76    14868.29    564.60 o
  10   7   3      857.41     1076.09    221.59 o
  11   7   3      902.17      784.59    191.38 o
  12   7   3      603.12      590.61    197.08 o
  13   7   3     6957.75     8317.94    645.67 o
  14   7   3     2695.84     2961.07    432.42 o
  15   7   3      388.24      341.26    325.20 o
  16   7   3     4544.33     3993.34    431.35 o
  17   7   3     3021.88     3047.57    406.39 o
  18   7   3     2478.68     3779.34    450.83 o
 -18   8   3     1582.85     1311.32    397.03 o
 -17   8   3     6090.93     5898.32    609.15 o
 -16   8   3      153.75      -45.32    292.78 o
 -15   8   3     2565.73     3072.27    354.21 o
 -14   8   3      769.75      932.85    291.22 o
 -13   8   3      229.64      246.68    160.09 o
 -12   8   3     2199.14     2033.04    179.96 o
 -11   8   3     9440.46     9732.81    317.04 o
 -10   8   3      505.36      557.51    105.53 o
  -9   8   3     5283.94     5073.34    271.57 o
  -8   8   3    26480.68    26238.27    435.15 o
  -7   8   3    19545.03    19453.69    454.23 o
  -6   8   3      239.94      322.59    167.78 o
  -5   8   3      732.68      228.90    127.20 o
  -4   8   3      217.18        7.86    145.41 o
  -3   8   3     2589.33     1846.32    134.84 o
  -2   8   3       14.14       31.59     80.35 o
  -1   8   3     2300.54     1716.31    110.83 o
   0   8   3     6895.05     8137.77    199.98 o
   1   8   3     5381.84     7319.21    218.92 o
   2   8   3     4627.42     5052.87    197.27 o
   3   8   3     1082.16      667.87    139.96 o
   4   8   3      786.41      618.30     98.95 o
   5   8   3    68896.09    65346.84   1492.60 o
   6   8   3       56.95       76.52     70.94 o
   7   8   3      647.82      725.28     91.93 o
   8   8   3      603.82      537.00     81.25 o
   9   8   3      385.99      187.95    122.71 o
  10   8   3       55.65      -49.70    226.10 o
  11   8   3     1463.19     1895.77    236.33 o
  12   8   3    12686.48    13267.61    949.09 o
  13   8   3     3059.73     2857.90    495.63 o
  14   8   3     1882.67     1382.58    372.80 o
  15   8   3      961.85      925.82    430.08 o
  16   8   3      816.62     1353.99    293.53 o
  17   8   3     4266.92     3965.31    570.88 o
 -18   9   3     1834.68     2084.95    428.67 o
 -17   9   3      107.98      308.76    293.67 o
 -16   9   3     2060.91     2333.27    416.01 o
 -15   9   3     7672.10     6642.55    745.66 o
 -14   9   3     1044.44     1128.82    474.84 o
 -13   9   3    12407.95    12536.82    446.12 o
 -12   9   3     8595.72     8474.34    493.30 o
 -11   9   3     3019.06     2828.56    178.59 o
 -10   9   3      148.52      323.99    113.93 o
  -9   9   3       32.80      151.07     89.89 o
  -8   9   3     9432.67     8935.82    268.57 o
  -7   9   3     2573.27     2429.01    140.96 o
  -6   9   3      265.86       62.73    156.32 o
  -5   9   3      345.95       27.43    159.63 o
  -4   9   3    11444.14    12895.50    450.90 o
  -3   9   3      141.28      -34.09     88.22 o
  -2   9   3     5295.83     5667.74    205.23 o
  -1   9   3     1162.48     1023.53    138.22 o
   0   9   3    37083.32    41026.69    412.60 o
   1   9   3    26980.69    32266.78    392.13 o
   2   9   3    30279.81    28494.01    391.02 o
   3   9   3    19378.31    17768.33    289.79 o
   4   9   3    30983.50    32629.96    483.74 o
   5   9   3     7941.60     8493.58    616.38 o
   6   9   3     1396.72     1738.69    281.41 o
   7   9   3     2933.82     2816.00    184.69 o
   8   9   3       16.36      -54.90     82.55 o
   9   9   3     3035.73     3174.88    352.21 o
  10   9   3     9151.99     9615.13    779.67 o
  11   9   3     1097.36     1996.40    630.79 o
  12   9   3       82.02       80.84    378.96 o
  13   9   3     2174.74     2267.35    567.23 o
  14   9   3     3367.14     3279.13    567.45 o
  15   9   3     2120.77     2638.30    437.60 o
  16   9   3        1.05      112.00    341.48 o
  17   9   3     2375.33     3010.62    679.83 o
 -17  10   3     2898.56     2672.63    460.26 o
 -16  10   3     2621.92     3337.28    713.05 o
 -15  10   3     4945.60     5491.51    706.93 o
 -14  10   3     1471.04     1949.47    454.66 o
 -13  10   3    12924.09    13271.64    635.64 o
 -12  10   3    11223.79    11505.19    388.12 o
 -11  10   3     2158.84     2343.44    166.82 o
 -10  10   3      631.76      854.06    110.08 o
  -9  10   3       35.61       -0.37     78.70 o
  -8  10   3      566.46      484.64     98.78 o
  -7  10   3      467.97      242.55    199.88 o
  -6  10   3       55.61       39.87    147.32 o
  -5  10   3     6923.26     6099.51    342.82 o
  -4  10   3     6844.10     7153.25    307.49 o
  -3  10   3       62.54      353.04    114.82 o
  -2  10   3    16481.24    15979.21    323.21 o
  -1  10   3    13331.71    14714.57    260.09 o
   0  10   3    26180.74    29062.58    377.13 o
   1  10   3    13062.13    12911.54    263.81 o
   2  10   3     5148.69     5232.44    183.02 o
   3  10   3    24341.13    24984.04    400.32 o
   4  10   3     8095.93     7655.96    198.85 o
   5  10   3       52.93       37.34     61.74 o
   6  10   3     3608.92     3316.67    347.53 o
   7  10   3    35990.89    38368.92   1173.39 o
   8  10   3     1651.50     1715.78    138.36 o
   9  10   3     3234.22     3583.93    263.20 o
  10  10   3    11447.01    11574.09    666.57 o
  11  10   3       78.32     -128.58    334.88 o
  12  10   3    10667.56    12624.79    956.94 o
  13  10   3      222.81      350.78    326.20 o
  14  10   3    10402.25    12040.44   1177.17 o
  15  10   3     2503.86     3733.57   1178.33 o
  16  10   3      336.14     -170.44    364.44 o
  17  10   3     2919.01     2788.31    568.09 o
 -17  11   3      366.35      508.02    291.88 o
 -16  11   3     5505.19     5483.38    729.91 o
 -15  11   3     1010.57     1141.09    433.31 o
 -14  11   3     6434.77     4705.89    675.91 o
 -13  11   3       44.91      265.59    313.52 o
 -12  11   3      216.35      191.14    171.67 o
 -11  11   3     2913.64     3187.35    215.59 o
 -10  11   3       15.48      127.94     94.35 o
  -9  11   3    17998.63    16886.70    420.56 o
  -8  11   3     4250.19     3770.40    316.27 o
  -7  11   3        6.62       -6.01    221.89 o
  -6  11   3    16273.34    16295.02    547.80 o
  -5  11   3    30076.27    30174.46    733.44 o
  -4  11   3     4879.21     5297.48    277.52 o
  -3  11   3     7667.44     8329.42    346.74 o
  -2  11   3    12580.04    12725.93    246.24 o
  -1  11   3     1900.47     1786.63    118.77 o
   0  11   3      691.41      836.30     90.53 o
   1  11   3      283.69      179.05     77.42 o
   2  11   3     1727.85     1636.40    114.51 o
   3  11   3      264.78      312.73     67.32 o
   4  11   3    14588.97    12305.67    255.89 o
   5  11   3      563.54      255.27     73.71 o
   6  11   3     3153.35     2436.88    311.81 o
   7  11   3      477.97      641.49    219.95 o
   8  11   3     5863.35     4921.01    272.43 o
   9  11   3     5912.73     5644.21    298.10 o
  10  11   3      502.85      406.46    263.79 o
  11  11   3     2778.45     3449.61    574.76 o
  12  11   3     5490.88     5339.40    684.72 o
  13  11   3     2966.33     2395.61    533.44 o
  14  11   3    17148.34    17238.51   1209.91 o
  15  11   3     3051.02     2722.63    594.02 o
  16  11   3        1.73        2.66    331.12 o
 -17  12   3     1196.46     2197.01    755.27 o
 -16  12   3      184.12      543.00    404.23 o
 -15  12   3       60.30     -104.29    594.46 o
 -14  12   3      815.56     1508.90    457.83 o
 -13  12   3     4079.61     4650.84    651.09 o
 -12  12   3    12565.96    12203.27    595.32 o
 -11  12   3       42.82      204.16    157.79 o
 -10  12   3     2866.16     2430.05    298.32 o
  -9  12   3     1212.35      997.79    203.11 o
  -8  12   3      826.89      733.78    149.32 o
  -7  12   3     6246.14     6818.28    522.46 o
  -6  12   3    27387.47    29075.17    969.99 o
  -5  12   3       16.23      176.33    131.82 o
  -4  12   3     1633.56     1973.00    195.50 o
  -3  12   3     1084.67     1252.40    296.58 o
  -2  12   3     3571.31     3681.25    175.94 o
  -1  12   3    38864.55    37489.34    550.96 o
   0  12   3    25652.82    26408.21    387.66 o
   1  12   3      869.45      354.61     73.86 o
   2  12   3      945.04      856.40     94.03 o
   3  12   3     8079.04     7906.67    224.39 o
   4  12   3    24106.63    24104.81    481.93 o
   5  12   3     2350.22     2355.63    228.31 o
   6  12   3     6187.40     6384.56    378.44 o
   7  12   3     1278.96     1214.99    234.33 o
   8  12   3     5172.19     4914.72    289.23 o
   9  12   3      127.56      122.12    104.02 o
  10  12   3     3572.73     3883.57    430.17 o
  11  12   3      706.46      200.92    296.38 o
  12  12   3     5146.28     4489.93    641.10 o
  13  12   3     1182.37      912.18    393.36 o
  14  12   3      260.50     -101.92    379.57 o
  15  12   3       42.25      653.01    495.34 o
  16  12   3     9928.88    10359.75   1125.70 o
 -16  13   3       51.11       58.55    733.50 o
 -15  13   3     2654.44     2741.60    666.50 o
 -14  13   3    13733.28    16502.02   1160.21 o
 -13  13   3      596.34      323.18    467.45 o
 -12  13   3      117.52      115.15    341.40 o
 -11  13   3     1374.34     1501.63    210.63 o
 -10  13   3      112.49       24.34    175.06 o
  -9  13   3      471.42      418.62     96.74 o
  -8  13   3     1125.43     1020.21    396.70 o
  -7  13   3     2138.59     1320.44    297.27 o
  -6  13   3     8233.54     8218.34    565.69 o
  -5  13   3     9712.42     8864.49    435.03 o
  -4  13   3    19471.31    20746.86    649.76 o
  -3  13   3     1235.35     1124.70    194.41 o
  -2  13   3    13984.37    13577.16    368.26 o
  -1  13   3      245.51       59.31     88.06 o
   0  13   3     7227.57     7132.29    217.79 o
   1  13   3      128.74       19.11     65.24 o
   2  13   3    15990.36    16689.27    358.92 o
   3  13   3     1526.76     1346.87    160.13 o
   4  13   3     7821.80     7157.66    314.12 o
   5  13   3      463.49      623.90    113.59 o
   6  13   3      197.38      201.50     88.31 o
   7  13   3     5223.38     5132.25    329.06 o
   8  13   3    11753.09    12078.04    691.25 o
   9  13   3       26.19     -188.90    250.87 o
  10  13   3      137.81       94.34    232.85 o
  11  13   3      490.92      753.35    364.42 o
  12  13   3     9617.86     9203.16    877.31 o
  13  13   3      989.94      532.38    482.61 o
  14  13   3        6.10      574.73    406.46 o
  15  13   3      946.26      408.98    433.64 o
  16  13   3      119.18       70.88    764.43 o
 -16  14   3     2689.63     3047.83    608.94 o
 -15  14   3      248.91      735.94    413.23 o
 -14  14   3      142.46     -186.55    559.81 o
 -13  14   3      297.77     1071.15    428.01 o
 -12  14   3      308.92     -125.74    576.47 o
 -11  14   3     6154.39     5444.05    449.02 o
 -10  14   3     6274.49     6793.58    436.07 o
  -9  14   3       72.13     -161.33    171.86 o
  -8  14   3     9159.16     9783.85    662.17 o
  -7  14   3      478.90      743.75    273.61 o
  -6  14   3     3811.51     4000.88    561.55 o
  -5  14   3    12103.71    12276.70    673.08 o
  -4  14   3       38.33       36.53    213.01 o
  -3  14   3     1835.53     2187.24    260.05 o
  -2  14   3      138.39      120.77    101.40 o
  -1  14   3    26808.80    26306.80    485.94 o
   0  14   3     1143.39     1135.24    124.33 o
   1  14   3     2818.49     2860.36    179.11 o
   2  14   3      830.51     1439.96    160.16 o
   3  14   3     7583.62     8013.75    313.08 o
   4  14   3     2986.72     2776.85    197.63 o
   5  14   3    16635.99    16749.77    519.66 o
   6  14   3     4108.32     3985.69    198.95 o
   7  14   3     1593.78     1199.38    275.48 o
   8  14   3    12528.77    12467.49    718.41 o
   9  14   3     1077.64     1143.04    285.92 o
  10  14   3      278.98      216.79    249.13 o
  11  14   3     5289.70     5554.94    555.23 o
  12  14   3     4396.13     3844.66    503.49 o
  13  14   3      148.13       26.05    350.40 o
  14  14   3      213.01      596.99    352.17 o
  15  14   3       40.23       44.92    377.15 o
 -15  15   3       25.64      133.40    350.84 o
 -14  15   3     2069.36     1439.66    457.59 o
 -13  15   3      688.50     1283.01    404.99 o
 -12  15   3      184.05     -348.10    348.10 o
 -11  15   3       63.78     -143.09    369.37 o
 -10  15   3       89.12       64.27    215.50 o
  -9  15   3     6418.93     6789.45    436.76 o
  -8  15   3     4066.97     3889.96    457.15 o
  -7  15   3    19681.82    21512.37   1132.66 o
  -6  15   3     1622.14     1248.41    276.71 o
  -5  15   3    11611.17    10689.10    446.21 o
  -4  15   3      334.27      421.67    169.28 o
  -3  15   3    15880.91    16046.55    514.85 o
  -2  15   3      106.67       97.48     70.03 o
  -1  15   3     5962.64     6200.41    256.32 o
   0  15   3      462.62      442.63    108.94 o
   1  15   3     5042.28     5394.61    270.00 o
   2  15   3       15.06       -7.27    111.80 o
   3  15   3    22075.51    22777.76    507.19 o
   4  15   3      994.87     1091.97    254.95 o
   5  15   3    15248.40    13990.62    415.71 o
   6  15   3     5049.21     4601.63    285.35 o
   7  15   3    19021.19    18653.33    867.28 o
   8  15   3     4212.91     4916.01    483.39 o
   9  15   3     7654.19     7422.11    585.51 o
  10  15   3      686.25     1054.42    305.08 o
  11  15   3       20.04      241.91    257.42 o
  12  15   3      841.62     1177.61    349.82 o
  13  15   3      726.06      312.97    386.57 o
  14  15   3     2952.76     2934.14    589.70 o
 -15  16   3      144.27      769.61    587.47 o
 -14  16   3        1.63     -131.71    398.49 o
 -13  16   3     4114.46     4914.60    713.72 o
 -12  16   3     1913.94     2022.70    530.84 o
 -11  16   3     3320.55     3019.72    575.57 o
 -10  16   3     1899.81     2725.71    700.28 o
  -9  16   3     2347.65     1736.20    270.15 o
  -8  16   3     1501.02     1874.05    379.01 o
  -7  16   3     1966.96     1995.65    361.43 o
  -6  16   3       78.74      -31.83    131.23 o
  -5  16   3    13220.76    13263.28    498.96 o
  -4  16   3       18.11      -78.55    147.01 o
  -3  16   3     1421.39     1099.76    206.32 o
  -2  16   3      568.07      487.08    111.06 o
  -1  16   3     8797.25     9173.01    315.64 o
   0  16   3     9351.33     9684.93    377.18 o
   1  16   3      939.24     1040.70    175.56 o
   2  16   3     2825.27     2863.49    224.72 o
   3  16   3     6792.87     7081.78    302.94 o
   4  16   3     5427.89     5805.29    338.89 o
   5  16   3     7661.23     7166.89    460.32 o
   6  16   3        3.81      381.08    222.04 o
   7  16   3     7416.49     6943.04    557.89 o
   8  16   3      844.16      601.31    298.83 o
   9  16   3     7569.03     6611.46    552.54 o
  10  16   3     5120.40     4474.19    512.47 o
  11  16   3     7778.01     7085.46    608.80 o
  12  16   3      677.66      704.40    337.56 o
  13  16   3       86.08     -163.64    483.50 o
  14  16   3      298.12       72.55    375.82 o
 -14  17   3      492.76      739.30    415.54 o
 -13  17   3      289.36      -56.33    341.82 o
 -12  17   3      440.00      647.17    915.75 o
 -11  17   3      379.79      605.82    289.03 o
 -10  17   3       35.14       70.15    293.85 o
  -9  17   3    10107.59     9955.12    753.51 o
  -8  17   3     2031.06     1462.34    321.48 o
  -7  17   3      427.49     1238.56    555.07 o
  -6  17   3     1627.23     1516.96    323.06 o
  -5  17   3      416.51      285.44    163.00 o
  -4  17   3     9397.84     9470.34    415.25 o
  -3  17   3    14700.53    15514.45    534.69 o
  -2  17   3     3688.48     3739.71    230.35 o
  -1  17   3     1041.36     1118.42    147.23 o
   0  17   3     9810.73    10256.82    382.62 o
   1  17   3     1649.42     1672.32    223.65 o
   2  17   3      122.45      330.67    158.19 o
   3  17   3    21952.21    22113.72    694.97 o
   4  17   3     3838.10     4020.30    377.99 o
   5  17   3      862.69     1247.19    256.75 o
   6  17   3      350.54      229.87    209.52 o
   7  17   3    11083.31    11580.78    721.37 o
   8  17   3      309.86      218.80    369.76 o
   9  17   3     5328.21     5438.42    546.81 o
  10  17   3      285.92      -65.67    278.40 o
  11  17   3      197.00      169.15    289.08 o
  12  17   3     2660.81     2890.56    453.65 o
  13  17   3     3045.46     4013.57    912.75 o
 -13  18   3      577.97      819.68    444.98 o
 -12  18   3        9.62      -59.18    387.13 o
 -11  18   3     3471.92     3215.67    497.17 o
 -10  18   3        1.16      245.52    377.19 o
  -9  18   3      141.93      -35.66    255.54 o
  -8  18   3      344.11      539.21    299.46 o
  -7  18   3     8153.65     8417.29    651.04 o
  -6  18   3     3274.76     4102.97    525.37 o
  -5  18   3       36.76      152.53    237.31 o
  -4  18   3      855.99      874.60    184.01 o
  -3  18   3     1043.25      997.80    204.31 o
  -2  18   3     6099.81     5840.87    357.93 o
  -1  18   3       76.01       19.15    123.72 o
   0  18   3     3639.83     4106.39    265.15 o
   1  18   3      361.62      105.04    140.01 o
   2  18   3     1769.85     1762.56    235.91 o
   3  18   3      255.07      375.20    265.07 o
   4  18   3    19791.30    19872.53    697.90 o
   5  18   3     2949.96     2996.13    345.62 o
   6  18   3     4865.57     4491.03    419.85 o
   7  18   3      359.20      317.63    261.13 o
   8  18   3      107.73      360.70    243.23 o
   9  18   3       13.67      119.47    309.21 o
  10  18   3     5758.20     5048.70    557.07 o
  11  18   3       95.32       48.31    268.92 o
  12  18   3      324.12      171.09    280.78 o
 -12  19   3      395.21     -755.27    821.56 o
 -11  19   3     6260.82     5854.56    621.85 o
 -10  19   3      263.91       -8.37    279.94 o
  -9  19   3      124.73      294.44    297.84 o
  -8  19   3     2446.20     2060.98    396.85 o
  -7  19   3     2809.01     3668.85    455.67 o
  -6  19   3      272.27      249.39    237.44 o
  -5  19   3     1735.05     1090.75    305.92 o
  -4  19   3     8513.72     8502.91    613.72 o
  -3  19   3     3580.04     3644.23    322.91 o
  -2  19   3      106.24       22.08    182.24 o
  -1  19   3      209.91      170.26    184.76 o
   0  19   3     2092.70     2183.88    215.62 o
   1  19   3     2858.56     2542.14    237.16 o
   2  19   3    23792.85    25002.63    890.64 o
   3  19   3      905.59     1061.55    227.89 o
   4  19   3    17307.71    17668.59    678.08 o
   5  19   3       79.06      -16.56    210.89 o
   6  19   3     5084.21     4614.72    519.27 o
   7  19   3     1347.71     1033.62    398.02 o
   8  19   3     9952.50     8850.47    593.27 o
   9  19   3     6452.36     6611.50    602.41 o
  10  19   3     1038.62      723.55    297.06 o
  11  19   3      316.04     -157.01    373.59 o
  12  19   3     5387.21     4562.61    558.85 o
 -11  20   3        8.61      164.44    832.81 o
 -10  20   3      982.22     1880.89    527.47 o
  -9  20   3      205.67      -12.04    371.00 o
  -8  20   3      159.51      190.99    708.29 o
  -7  20   3      438.91      595.27    269.21 o
  -6  20   3       70.51      215.30    264.14 o
  -5  20   3     1013.72     1343.25    390.47 o
  -4  20   3     9937.71     9631.59    675.58 o
  -3  20   3      675.36      637.65    267.21 o
  -2  20   3    20729.61    21112.41    686.65 o
  -1  20   3       17.47     -121.99    177.86 o
   0  20   3    24287.41    23546.08    730.05 o
   1  20   3     2259.41     2140.38    238.20 o
   2  20   3       44.91      403.87    188.71 o
   3  20   3      283.06       71.95    171.46 o
   4  20   3     5867.33     6194.43    421.79 o
   5  20   3      306.72      572.53    218.84 o
   6  20   3     5821.54     6035.40    492.97 o
   7  20   3        9.39      563.65    269.00 o
   8  20   3      187.89      385.74    256.07 o
   9  20   3      124.14      -81.19    248.86 o
  10  20   3     7621.15     7305.90    674.73 o
  11  20   3     1377.52     2070.59    437.96 o
 -10  21   3       11.30      -21.46    753.41 o
  -9  21   3     1062.19     2548.28   1034.72 o
  -8  21   3     1693.20     1599.17    379.39 o
  -7  21   3     3271.26     3734.71    493.90 o
  -6  21   3      195.50      508.09    286.53 o
  -5  21   3      225.65      -48.56    245.95 o
  -4  21   3     5343.56     5047.27    512.08 o
  -3  21   3       56.89       38.03    271.58 o
  -2  21   3     1469.78     1604.04    331.28 o
  -1  21   3      434.81      662.07    193.70 o
   0  21   3      517.58      474.49    372.87 o
   1  21   3      859.39      480.24    236.76 o
   2  21   3     8414.90     7843.06    557.72 o
   3  21   3        2.46      -54.47    195.04 o
   4  21   3     5859.47     5752.08    416.56 o
   5  21   3      925.98      506.28    220.75 o
   6  21   3     6281.19     6741.49    481.28 o
   7  21   3       20.34      141.04    240.93 o
   8  21   3      620.63      718.84    279.62 o
   9  21   3       29.39     -150.27    493.61 o
  10  21   3      274.40      689.98    311.80 o
  -9  22   3     6122.85     5762.10    634.76 o
  -8  22   3     1087.77     1346.09    374.76 o
  -7  22   3     1945.03     1923.59    382.33 o
  -6  22   3      354.88     -108.16    341.26 o
  -5  22   3     2117.62     2080.78    378.03 o
  -4  22   3     1922.88     2022.63    381.09 o
  -3  22   3        3.26      514.00    255.03 o
  -2  22   3     2231.87     1962.00    385.76 o
  -1  22   3       25.07     -372.73    385.60 o
   0  22   3     8471.64     8112.23    494.79 o
   1  22   3     4276.10     4568.16    442.83 o
   2  22   3     2393.62     1873.88    454.07 o
   3  22   3      375.14      412.27    231.51 o
   4  22   3      723.01      743.51    267.60 o
   5  22   3     7273.99     7674.01    501.69 o
   6  22   3       69.47      143.24    232.00 o
   7  22   3      344.33      321.19    247.66 o
   8  22   3       38.15     -275.61    275.61 o
  -7  23   3     3612.97     3887.55   1020.71 o
  -6  23   3       35.89     -147.09    283.77 o
  -5  23   3     1042.74     1119.93    526.27 o
  -4  23   3      330.04      110.95    310.82 o
  -3  23   3     7846.58     8496.45    680.18 o
  -2  23   3      168.79     -168.39    352.07 o
  -1  23   3      110.80      -58.23    330.33 o
   0  23   3        4.00      307.94    275.88 o
   1  23   3    13396.43    14129.89    756.00 o
   2  23   3      121.56      629.66    245.60 o
   3  23   3      861.23      353.27    250.32 o
   4  23   3       10.29       87.33    228.34 o
   5  23   3       73.56     -201.51    264.48 o
   6  23   3      156.43      939.16    365.99 o
   7  23   3     6478.20     6342.43    487.83 o
  -5  24   3     1742.38     1375.67    794.62 o
  -4  24   3       36.06     -302.35    354.52 o
  -3  24   3      167.20     -363.48    438.50 o
  -2  24   3       38.10      447.88    548.18 o
  -1  24   3     8355.30     8085.50    607.69 o
   0  24   3      231.67      123.91    369.89 o
   1  24   3     6295.19     6255.36    671.99 o
   2  24   3      501.73      634.43    314.67 o
   3  24   3     1056.93     1554.84    328.15 o
   4  24   3      213.36       58.64    244.85 o
   5  24   3     8027.98     8168.79    639.22 o
 -18   0   4     3131.36     3173.15    441.50 o
 -16   0   4    29659.07    30137.62   1293.62 o
 -14   0   4     4474.80     3809.74    409.16 o
 -12   0   4     1222.57     1461.34    210.82 o
 -10   0   4     1268.30     1098.37    359.74 o
  -8   0   4     1253.64     1189.48    153.23 o
  -6   0   4    25298.73    23778.58    422.90 o
  -4   0   4   309814.22   318477.03   2489.33 o
  -2   0   4    31937.25    31376.41   1065.62 o
   0   0   4    15984.11    17883.43    347.51 o
   2   0   4   148933.48   148261.45   1365.74 o
   4   0   4    37110.46    36989.60    859.08 o
   6   0   4     7232.20     6208.02    235.25 o
   8   0   4    42651.48    43428.25    699.67 o
  10   0   4      533.58      731.60    126.87 o
  12   0   4     1213.21      968.84    380.47 o
  14   0   4    10693.68     8454.86    765.64 o
  16   0   4    12361.10    12178.59    781.56 o
  18   0   4    10702.51    10145.80    771.67 o
 -19   1   4       35.23      340.68    217.59 o
 -18   1   4     4425.26     3266.92    305.46 o
 -17   1   4     4371.73     4234.55    330.98 o
 -16   1   4    16086.82    16338.35    593.16 o
 -15   1   4    10690.79    10799.40    470.97 o
 -14   1   4     4948.92     5127.50    331.38 o
 -13   1   4      119.22      201.94    108.03 o
 -12   1   4    19566.98    18721.69    475.66 o
 -11   1   4      699.04      447.29    115.37 o
 -10   1   4     3330.59     2941.30    193.90 o
  -9   1   4    27741.53    26788.38    521.21 o
  -8   1   4     1215.66     1502.14    111.54 o
  -7   1   4    20518.19    17891.83    290.60 o
  -6   1   4     3926.38     4715.96    142.91 o
  -5   1   4       76.57      174.80     67.73 o
  -4   1   4     2023.65     2141.84    123.56 o
  -3   1   4     8278.78     8856.71    210.78 o
  -2   1   4    12128.09    12124.00    243.33 o
  -1   1   4      366.58      171.29     89.34 o
   0   1   4   209795.33   218425.78   3312.19 o
   1   1   4     6281.97     8132.91    231.53 o
   2   1   4    25336.22    25546.76    409.46 o
   3   1   4     2984.15     2777.38    261.26 o
   4   1   4      556.58      450.58    144.89 o
   5   1   4      301.50      563.05     85.83 o
   6   1   4        2.37      100.36     65.79 o
   7   1   4      677.78      567.97     82.34 o
   8   1   4     7020.80     7156.86    196.77 o
   9   1   4      524.31      266.88     66.57 o
  10   1   4    15262.88    15365.83    288.38 o
  11   1   4    14315.29    13113.68    336.89 o
  12   1   4    24540.61    23846.78    573.63 o
  13   1   4     6716.44     6119.93    431.09 o
  14   1   4      556.21      569.41    247.06 o
  15   1   4      120.79      242.51    211.25 o
  16   1   4     3472.45     3491.53    324.57 o
  17   1   4      951.16      745.68    268.49 o
  18   1   4     6784.09     6450.36    438.67 o
 -19   2   4     1517.47     1553.30    281.28 o
 -18   2   4     2409.98     1661.98    249.86 o
 -17   2   4     4360.25     3954.42    333.85 o
 -16   2   4       32.44       90.78    162.19 o
 -15   2   4     1799.54     1881.87    235.85 o
 -14   2   4    11941.24    12363.92    481.90 o
 -13   2   4    12903.19    13299.52    413.67 o
 -12   2   4       21.72      -77.77     99.00 o
 -11   2   4    10249.70     9904.01    361.78 o
 -10   2   4     1134.84     1271.66    186.13 o
  -9   2   4    11486.11    11642.73    296.18 o
  -8   2   4      656.33      834.33     83.02 o
  -7   2   4     8927.06    10348.57    231.87 o
  -6   2   4    24541.59    25175.96    325.62 o
  -5   2   4    16974.57    17586.17    285.28 o
  -4   2   4    18233.99    17205.51    290.58 o
  -3   2   4    33538.60    33247.76    372.70 o
  -2   2   4     1905.67     1446.96    133.28 o
  -1   2   4     2827.55     3900.37    183.24 o
   0   2   4    13986.53    16488.54    329.54 o
   1   2   4    11444.88    10966.98    217.93 o
   2   2   4     6926.31     6727.17    219.48 o
   3   2   4      267.36      543.29     89.58 o
   4   2   4     2862.09     2399.55    165.81 o
   5   2   4      400.46       69.18    109.56 o
   6   2   4     1247.90     1077.57     80.95 o
   7   2   4     7275.59     7495.56    181.05 o
   8   2   4     6951.29     6580.50    167.49 o
   9   2   4     5203.35     4261.28    176.57 o
  10   2   4      695.82      644.94    103.88 o
  11   2   4      912.26      736.97    106.79 o
  12   2   4     1261.82     1083.56    144.96 o
  13   2   4     7039.45     6407.85    452.71 o
  14   2   4    15281.13    15390.66    707.19 o
  15   2   4        6.20       88.24    185.92 o
  16   2   4     1166.67     1069.32    207.30 o
  17   2   4      341.34      614.04    214.62 o
  18   2   4       10.11     -136.94    241.55 o
 -19   3   4       17.44      382.71    241.10 o
 -18   3   4     6115.93     6625.07    477.37 o
 -17   3   4    16739.20    17098.98    626.13 o
 -16   3   4     1323.67     1186.79    196.79 o
 -15   3   4      820.06      563.13    176.69 o
 -14   3   4      558.99      444.99    166.10 o
 -13   3   4       23.58      287.19    169.20 o
 -12   3   4       62.13      113.32    169.96 o
 -11   3   4    20298.29    21049.58    609.05 o
 -10   3   4      313.56      248.72    120.41 o
  -9   3   4     6293.87     6844.87    246.26 o
  -8   3   4     1110.94     1270.45    115.40 o
  -7   3   4      967.60     1032.94    102.96 o
  -6   3   4     3635.00     3719.71    157.80 o
  -5   3   4    19390.31    19512.43    367.93 o
  -4   3   4    29189.90    29830.82    400.18 o
  -3   3   4      392.44      872.19    112.60 o
  -2   3   4     2438.22     3198.56    191.26 o
  -1   3   4      692.41      628.18    134.18 o
   0   3   4    27949.17    28098.76    364.97 o
   1   3   4    18972.36    18045.27    323.54 o
   2   3   4     4009.66     3110.64    135.34 o
   3   3   4     3996.32     4977.24    173.07 o
   4   3   4     8919.95     9637.75    251.08 o
   5   3   4     3191.44     3402.17    165.29 o
   6   3   4      919.16      538.83     66.68 o
   7   3   4    32055.38    32491.63    433.08 o
   8   3   4       30.22      148.07     78.42 o
   9   3   4      222.65      100.17     85.42 o
  10   3   4      473.00      303.63     89.42 o
  11   3   4     6479.97     6616.63    256.55 o
  12   3   4       16.33      -72.49    154.90 o
  13   3   4     1130.89      602.34    244.44 o
  14   3   4     2087.45     2126.56    267.66 o
  15   3   4      197.71      260.91    201.04 o
  16   3   4     4267.61     3832.79    356.12 o
  17   3   4    12434.80    14204.17    697.18 o
  18   3   4     1151.03      646.18    274.45 o
 -19   4   4     4099.40     4000.20    430.31 o
 -18   4   4      127.89      508.56    232.88 o
 -17   4   4      132.69      677.31    217.19 o
 -16   4   4     1118.73     1283.77    257.57 o
 -15   4   4     9234.38     9370.21    477.55 o
 -14   4   4      303.98      645.00    188.95 o
 -13   4   4     3419.65     4178.82    315.77 o
 -12   4   4     8711.59     8023.93    447.73 o
 -11   4   4      394.27      336.09    205.39 o
 -10   4   4     5785.96     5348.16    388.36 o
  -9   4   4     7067.34     8036.89    313.66 o
  -8   4   4    36098.94    34035.42    587.72 o
  -7   4   4    12447.68    13911.86    341.93 o
  -6   4   4     7465.66     6645.58    214.62 o
  -5   4   4     5650.75     6220.06    204.81 o
  -4   4   4    15732.99    18953.38    371.57 o
  -3   4   4       59.76       30.18     97.26 o
  -2   4   4    13229.75    13417.21    357.43 o
  -1   4   4      352.15      404.42    111.14 o
   0   4   4    75571.30    84309.98   1216.55 o
   1   4   4     1307.28      988.11     93.23 o
   2   4   4     7164.90     6689.58    232.68 o
   3   4   4    43104.70    45192.96    696.67 o
   4   4   4     9899.03    10632.25    275.50 o
   5   4   4    17808.91    17211.06    424.64 o
   6   4   4    15170.61    15374.98    410.74 o
   7   4   4    14147.99    14137.15    364.83 o
   8   4   4     9524.49     8510.16    270.63 o
   9   4   4    28952.72    28455.35    471.21 o
  10   4   4     5828.45     6377.37    235.13 o
  11   4   4    12477.69    13035.61    321.37 o
  12   4   4     2823.19     2868.69    313.94 o
  13   4   4     9414.84    10475.76    565.39 o
  14   4   4        9.02       88.25    192.71 o
  15   4   4     4394.91     4269.99    368.01 o
  16   4   4      355.75      296.10    211.21 o
  17   4   4     1548.52     1926.51    333.35 o
  18   4   4      222.72       15.22    359.79 o
 -19   5   4       40.87      314.74    435.74 o
 -18   5   4       67.90        0.36    225.16 o
 -17   5   4     1129.80     1050.91    489.07 o
 -16   5   4     3570.10     3085.72    301.49 o
 -15   5   4      958.54     1223.68    217.30 o
 -14   5   4       12.93       48.32    153.99 o
 -13   5   4    26674.13    27529.35    732.44 o
 -12   5   4     1390.18     1229.80    229.56 o
 -11   5   4    10356.49    10214.41    419.04 o
 -10   5   4     2245.67     2476.72    194.33 o
  -9   5   4     1253.83     1350.54    155.17 o
  -8   5   4      221.61      193.87    167.45 o
  -7   5   4    47067.40    48077.07    775.40 o
  -6   5   4    20960.25    21977.24    398.27 o
  -5   5   4     4965.17     4059.99    203.17 o
  -4   5   4    11083.00    12599.83    321.42 o
  -3   5   4    22342.57    22272.31    405.45 o
  -2   5   4    15896.39    14680.60    446.66 o
  -1   5   4    86367.82    90390.10    980.90 o
   0   5   4        9.52        6.67     57.98 o
   1   5   4       14.78       26.60     50.14 o
   2   5   4      271.05      171.47     82.62 o
   3   5   4     3746.51     4484.07    218.64 o
   4   5   4    24299.26    26704.62    432.12 o
   5   5   4     1526.43     1227.34    103.27 o
   6   5   4     1022.48     1027.99     97.38 o
   7   5   4    29666.01    24285.03   1724.28 o
   8   5   4     4499.41     4240.63    172.64 o
   9   5   4      911.81     1032.24    135.05 o
  10   5   4     4455.96     4652.65    194.05 o
  11   5   4    21069.17    19472.77    403.15 o
  12   5   4      174.66      339.90    197.84 o
  13   5   4     7548.76     7321.22    465.13 o
  14   5   4      772.50      575.43    187.05 o
  15   5   4     3564.07     3998.57    408.44 o
  16   5   4      627.00     1235.89    365.94 o
  17   5   4      191.14       87.60    229.38 o
  18   5   4      370.95      623.95    246.13 o
 -18   6   4     3630.73     3492.73    504.73 o
 -17   6   4       35.00     -241.88    241.88 o
 -16   6   4     1693.48     2118.42    357.73 o
 -15   6   4     5038.60     5308.24    363.51 o
 -14   6   4      109.96       13.12    242.53 o
 -13   6   4       13.08      -78.17    160.08 o
 -12   6   4    10382.17    10702.97    444.34 o
 -11   6   4      808.23      790.33    171.76 o
 -10   6   4     9787.29     9563.68    328.43 o
  -9   6   4     5883.17     5902.03    299.54 o
  -8   6   4     1790.31     1304.33    203.52 o
  -7   6   4     5710.60     5993.88    283.94 o
  -6   6   4    20403.21    17169.17    313.04 o
  -5   6   4    19712.13    21675.93    395.05 o
  -4   6   4     2036.19     1997.90    142.15 o
  -3   6   4    16293.09    16681.46    429.52 o
  -2   6   4     7334.87     6844.39    252.08 o
  -1   6   4     9219.01     9425.28    266.83 o
   0   6   4     3050.28     2372.52    115.70 o
   1   6   4    11168.27    11078.42    265.46 o
   2   6   4    21987.72    25418.16    434.40 o
   3   6   4    48130.18    50282.54    705.42 o
   4   6   4       61.51       -7.03     65.53 o
   5   6   4     3750.67     4302.83    279.32 o
   6   6   4     9436.11     9836.14    389.97 o
   7   6   4     7149.94     6691.51    277.86 o
   8   6   4     2753.06     2927.82    210.74 o
   9   6   4     8004.39     8027.30    290.20 o
  10   6   4     9866.03    10133.15    375.39 o
  11   6   4     3671.29     3469.79    224.09 o
  12   6   4      439.33      321.71    160.96 o
  13   6   4     3320.58     2816.96    316.19 o
  14   6   4     1682.70     2107.24    290.05 o
  15   6   4     6353.78     6956.24    641.01 o
  16   6   4      856.31     1411.27    455.97 o
  17   6   4      225.77       92.29    232.14 o
 -18   7   4     2612.50     3042.85    634.70 o
 -17   7   4       27.72     -284.77    291.90 o
 -16   7   4     2967.04     3251.56    360.65 o
 -15   7   4      299.73      499.49    214.09 o
 -14   7   4     6337.97     6779.12    424.74 o
 -13   7   4       12.51      131.17    259.38 o
 -12   7   4      198.26       30.33    178.67 o
 -11   7   4     9602.20     9038.93    443.07 o
 -10   7   4    13537.76    12627.88    302.29 o
  -9   7   4     3405.18     3224.41    232.66 o
  -8   7   4      681.71      659.33    107.19 o
  -7   7   4      757.60      482.86    100.95 o
  -6   7   4     6071.40     4999.20    230.24 o
  -5   7   4       43.71        4.37     92.84 o
  -4   7   4      785.81     1264.14    112.55 o
  -3   7   4     2401.69     2359.24    141.16 o
  -2   7   4     2177.36     2844.25    187.93 o
  -1   7   4        7.84      -17.43     87.07 o
   0   7   4      469.56      468.75     89.37 o
   1   7   4      379.61       59.33     90.25 o
   2   7   4      508.47      742.47     90.51 o
   3   7   4    33890.53    31378.06    451.50 o
   4   7   4      547.14      884.66    132.88 o
   5   7   4     1476.37     1326.63    378.98 o
   6   7   4    60649.50    60930.66   1154.94 o
   7   7   4     2429.67     2743.35    202.59 o
   8   7   4      384.75      381.65    136.46 o
   9   7   4     9295.32     8850.62    394.99 o
  10   7   4     1781.77     1229.06    140.01 o
  11   7   4     1102.33     1089.07    218.11 o
  12   7   4     2087.46     2132.26    596.31 o
  13   7   4       93.33     -166.22    166.22 o
  14   7   4       30.89     -292.41    292.41 o
  15   7   4     3902.18     4762.60    564.99 o
  16   7   4      470.37      145.63    290.28 o
  17   7   4      345.08      428.51    242.02 o
 -18   8   4     2016.23     2182.37    427.20 o
 -17   8   4     1470.84     1377.15    402.58 o
 -16   8   4      678.42      200.79    282.36 o
 -15   8   4      277.64      196.36    201.67 o
 -14   8   4    10726.26    11216.73    631.33 o
 -13   8   4       12.91      183.42    142.50 o
 -12   8   4     5998.57     5471.37    294.36 o
 -11   8   4     5662.76     5072.37    332.96 o
 -10   8   4     4800.68     5340.11    220.77 o
  -9   8   4       20.41       97.26     79.46 o
  -8   8   4    20431.43    20553.86    424.03 o
  -7   8   4     3435.48     3314.17    195.72 o
  -6   8   4     1351.15      992.84    113.52 o
  -5   8   4     5048.31     4282.67    352.34 o
  -4   8   4     1083.22     1586.53    235.89 o
  -3   8   4    21576.58    21925.85    546.30 o
  -2   8   4    20004.09    17727.10    335.49 o
  -1   8   4      163.97      194.18     94.85 o
   0   8   4    29287.96    30959.57    410.50 o
   1   8   4     6229.49     5333.28    219.50 o
   2   8   4     5271.42     4690.92    190.54 o
   3   8   4     1620.56     1807.35    132.27 o
   4   8   4       55.34       41.68     63.69 o
   5   8   4      374.90      329.42    143.69 o
   6   8   4       63.03      225.53    160.90 o
   7   8   4     1397.58     1721.23    178.39 o
   8   8   4     5587.33     5940.99    228.14 o
   9   8   4       65.08       87.91     77.74 o
  10   8   4    12519.74    11170.30    733.30 o
  11   8   4     2722.23     3099.82    320.10 o
  12   8   4      408.62      306.75    292.44 o
  13   8   4      514.17      169.72    341.48 o
  14   8   4    11782.65    12885.46    832.62 o
  15   8   4      330.37      148.28    396.51 o
  16   8   4      139.68       87.16    455.87 o
  17   8   4     1121.05     1016.49    270.69 o
 -18   9   4     4843.40     5506.90    616.52 o
 -17   9   4      130.77      315.26    343.47 o
 -16   9   4     8733.76     8481.38    700.86 o
 -15   9   4     1161.00     1271.60    407.00 o
 -14   9   4       69.32      777.75    239.63 o
 -13   9   4      319.75      107.40    134.03 o
 -12   9   4     1840.21     2005.97    246.96 o
 -11   9   4    22503.30    22284.20    491.32 o
 -10   9   4      917.19      974.19     99.63 o
  -9   9   4     9177.91     9626.78    286.49 o
  -8   9   4    11519.32    12545.20    344.42 o
  -7   9   4      470.17      454.37    118.89 o
  -6   9   4    26148.61    26406.91    662.76 o
  -5   9   4    23825.51    23995.31    992.57 o
  -4   9   4       61.23     -177.71    177.71 o
  -3   9   4      562.16      540.35    147.95 o
  -2   9   4    12731.39    12955.17    304.02 o
  -1   9   4    30969.23    35782.07    443.44 o
   0   9   4     5728.69     5650.63    209.13 o
   1   9   4    35455.52    37936.49    540.88 o
   2   9   4     5558.80     5851.99    219.73 o
   3   9   4     4569.36     3605.68    185.29 o
   4   9   4      771.14      573.12     79.75 o
   5   9   4     9671.43    10046.15    808.51 o
   6   9   4       48.84      328.17    262.02 o
   7   9   4     3627.87     4469.40    208.88 o
   8   9   4     5805.04     5928.62    230.15 o
   9   9   4      164.62      228.86     62.80 o
  10   9   4    16819.75    16950.44    656.31 o
  11   9   4     9595.58     8717.35    462.46 o
  12   9   4     6929.10     6497.28    717.53 o
  13   9   4      784.28       19.66    342.96 o
  14   9   4     4449.91     4856.78    651.48 o
  15   9   4      150.14      421.67    306.29 o
  16   9   4     7382.87     7566.26   1126.68 o
  17   9   4      131.70     -307.59    307.59 o
 -17  10   4      450.99       27.97    315.40 o
 -16  10   4     5255.53     5893.85   1117.33 o
 -15  10   4     5164.23     5697.74    791.19 o
 -14  10   4     3883.94     3900.64    602.27 o
 -13  10   4      417.11      283.38    138.69 o
 -12  10   4     3181.95     3011.38    224.66 o
 -11  10   4     4673.09     5380.17    248.44 o
 -10  10   4     2868.54     2758.97    144.92 o
  -9  10   4       72.55       -5.21     71.72 o
  -8  10   4      674.44      671.03    139.68 o
  -7  10   4    19585.53    18761.35    584.06 o
  -6  10   4     3045.65     2968.77    280.37 o
  -5  10   4     1692.46     1002.28    176.17 o
  -4  10   4    76227.66    78270.44   2079.57 o
  -3  10   4     6235.79     7293.59    325.80 o
  -2  10   4      232.63      198.28     96.50 o
  -1  10   4     8779.20     9409.28    256.70 o
   0  10   4     4060.01     4394.16    176.61 o
   1  10   4        8.44       53.21     77.80 o
   2  10   4      565.83      634.96    101.84 o
   3  10   4    12966.91    12875.42    315.66 o
   4  10   4    13152.74    12162.39    304.28 o
   5  10   4    13604.38    13461.88    567.36 o
   6  10   4     1335.69     1362.67    229.57 o
   7  10   4    16352.86    14640.06    413.26 o
   8  10   4       26.84       40.16     69.30 o
   9  10   4    25658.43    22745.90    551.33 o
  10  10   4     1364.62     1158.42    176.33 o
  11  10   4      398.32      671.85    393.08 o
  12  10   4       94.01       12.10    318.93 o
  13  10   4      161.71       77.65    322.47 o
  14  10   4     5728.52     4144.90    643.25 o
  15  10   4      553.57     1296.45    350.38 o
  16  10   4     3768.70     3657.82    559.53 o
 -17  11   4      953.29      247.56    275.57 o
 -16  11   4     6113.47     7247.51    809.22 o
 -15  11   4     6283.37     6853.91    783.92 o
 -14  11   4      203.23      436.65    349.82 o
 -13  11   4      974.80     1190.83    240.61 o
 -12  11   4     3241.30     2889.40    276.88 o
 -11  11   4     4301.98     4301.52    250.84 o
 -10  11   4     1073.27     1007.99    118.12 o
  -9  11   4     8963.95     8291.53    267.56 o
  -8  11   4     1356.33     1447.03    157.66 o
  -7  11   4     2531.46     2078.74    385.76 o
  -6  11   4     9691.88     9521.40    441.99 o
  -5  11   4      495.42      384.53    159.32 o
  -4  11   4        7.45      -28.91    154.08 o
  -3  11   4    27104.39    27857.96    662.61 o
  -2  11   4    13100.96    11377.63    322.72 o
  -1  11   4    14206.97    13177.46    289.47 o
   0  11   4    31247.06    30308.91    411.67 o
   1  11   4    13142.02    13824.52    292.34 o
   2  11   4      778.84      465.62     84.13 o
   3  11   4      285.13      176.98     62.94 o
   4  11   4     1151.31      918.77     90.03 o
   5  11   4     1792.72     1493.52    169.14 o
   6  11   4    10539.56    11110.40    530.39 o
   7  11   4     1678.77     1756.45    206.91 o
   8  11   4    12104.66    11508.06    414.37 o
   9  11   4      187.86       23.18     92.22 o
  10  11   4      729.72      707.56    344.76 o
  11  11   4      190.60      278.52    259.35 o
  12  11   4     1667.20     1540.01    608.34 o
  13  11   4     2491.69     2667.61   1122.13 o
  14  11   4     1327.17     1442.86    431.31 o
  15  11   4     1981.50     2509.74    577.90 o
  16  11   4      174.57     -263.42    312.60 o
 -17  12   4      126.52      196.00    369.39 o
 -16  12   4      440.34      167.25    391.16 o
 -15  12   4     3278.41     2927.52    540.25 o
 -14  12   4     1057.37      621.14    368.82 o
 -13  12   4    11009.20    11080.37    931.91 o
 -12  12   4      433.74      355.34    174.99 o
 -11  12   4     3307.49     3591.62    366.92 o
 -10  12   4     9143.93     9584.14    469.41 o
  -9  12   4     5418.17     5412.41    437.98 o
  -8  12   4      637.88      625.52    157.24 o
  -7  12   4      542.97      613.72    182.82 o
  -6  12   4     1949.06     2175.01    252.62 o
  -5  12   4      733.82     1007.37    206.56 o
  -4  12   4      987.35      770.47    198.71 o
  -3  12   4    30902.29    32854.86    893.20 o
  -2  12   4      403.13      161.59     78.91 o
  -1  12   4     2681.31     3439.28    169.87 o
   0  12   4       70.08       42.80     84.54 o
   1  12   4      757.07      486.73     81.82 o
   2  12   4     5500.28     5696.85    207.82 o
   3  12   4    12295.72    11611.62    256.69 o
   4  12   4    17175.28    16167.59    320.84 o
   5  12   4     1388.94     1077.29     99.06 o
   6  12   4     3466.91     3247.29    316.83 o
   7  12   4      985.04      536.66    142.03 o
   8  12   4      322.75      219.76    154.76 o
   9  12   4     8774.80     8385.09    588.08 o
  10  12   4     2336.23     1498.34    463.21 o
  11  12   4      313.78      -53.21    217.58 o
  12  12   4     2844.26     4028.81    582.47 o
  13  12   4     4795.69     4518.75    668.98 o
  14  12   4     1419.03     1868.85    495.09 o
  15  12   4     2239.33     2438.08    552.79 o
  16  12   4      192.31      103.76    340.21 o
 -16  13   4      452.37      108.51    440.07 o
 -15  13   4       26.56      487.46    374.87 o
 -14  13   4      113.28     1222.63    465.45 o
 -13  13   4      190.43      248.43    925.99 o
 -12  13   4      105.14       31.52    207.60 o
 -11  13   4      530.91      334.03    176.98 o
 -10  13   4      691.47      316.13    233.87 o
  -9  13   4     4599.51     4925.23    393.98 o
  -8  13   4     1035.81      659.56    254.09 o
  -7  13   4    12538.26    12867.69    608.33 o
  -6  13   4     2825.63     2935.73    347.00 o
  -5  13   4    20241.20    20837.54    674.90 o
  -4  13   4     8196.36     8231.93    432.24 o
  -3  13   4    10625.14    10696.96    483.45 o
  -2  13   4       14.40       59.54     89.31 o
  -1  13   4      545.19      629.24     99.84 o
   0  13   4     1958.20     2031.72    144.85 o
   1  13   4     8118.58     7912.74    255.39 o
   2  13   4     5036.01     5008.69    206.20 o
   3  13   4     4026.14     3668.70    164.27 o
   4  13   4      201.84      147.64     79.47 o
   5  13   4    18858.71    19351.26    461.82 o
   6  13   4     5237.57     5861.51    587.08 o
   7  13   4    11562.84    12107.50    673.12 o
   8  13   4     3378.60     3276.25    279.38 o
   9  13   4     3982.87     4263.45    467.56 o
  10  13   4      459.96      641.09    276.32 o
  11  13   4     6393.32     6405.46    570.47 o
  12  13   4     1835.14     2260.54    475.20 o
  13  13   4     4214.52     5416.38   1205.49 o
  14  13   4     1160.66     1796.81    506.78 o
  15  13   4      388.28      370.87    367.45 o
 -16  14   4      677.43      610.51   1455.38 o
 -15  14   4     3002.65     3178.76    890.38 o
 -14  14   4     1749.50     2304.35    620.86 o
 -13  14   4     4999.99     4680.42    914.65 o
 -12  14   4      100.65      178.41    326.09 o
 -11  14   4      187.80      287.36    306.56 o
 -10  14   4      357.17      153.48    265.80 o
  -9  14   4     2752.04     2819.10    325.61 o
  -8  14   4    24295.80    25367.12   1029.76 o
  -7  14   4        9.37     -264.13    264.13 o
  -6  14   4      464.94      286.58    188.93 o
  -5  14   4      990.62     1146.00    215.00 o
  -4  14   4     4854.66     5126.63    365.04 o
  -3  14   4     7681.63     7826.94    382.03 o
  -2  14   4     4104.57     4113.07    191.84 o
  -1  14   4     5873.23     5560.18    246.01 o
   0  14   4     1345.66     1238.29    126.82 o
   1  14   4     5620.89     5789.37    250.13 o
   2  14   4     1217.02     1270.83    121.87 o
   3  14   4     2455.95     2907.82    175.26 o
   4  14   4     9194.44     8725.32    350.03 o
   5  14   4     2286.61     2244.00    212.93 o
   6  14   4     3593.16     2679.49    283.83 o
   7  14   4     6691.49     6585.56    526.72 o
   8  14   4     3711.46     3838.25    420.31 o
   9  14   4     4465.32     4696.88    493.21 o
  10  14   4     1620.48     1482.81    423.76 o
  11  14   4     6667.60     7127.83    598.48 o
  12  14   4      729.04      780.93    257.82 o
  13  14   4    14471.60    16376.05   1193.74 o
  14  14   4     1128.82     1055.03    467.28 o
  15  14   4     1291.52     1135.57    485.17 o
 -15  15   4      481.65      794.20    443.98 o
 -14  15   4      446.07      400.85    364.49 o
 -13  15   4     1278.37     1596.25    476.94 o
 -12  15   4     8361.79     9148.70    889.82 o
 -11  15   4     1432.57      777.27    380.44 o
 -10  15   4     2660.92     2032.55    288.31 o
  -9  15   4     2990.48     2968.29    327.30 o
  -8  15   4      196.40      487.35    421.16 o
  -7  15   4     7886.59     8590.60    611.97 o
  -6  15   4       30.25       53.51    226.05 o
  -5  15   4     2755.22     2631.25    362.04 o
  -4  15   4    28422.97    28747.98    834.94 o
  -3  15   4      865.69      636.67    171.09 o
  -2  15   4     2231.87     2376.92    156.85 o
  -1  15   4     8886.62     9498.33    311.26 o
   0  15   4      450.77      491.29    104.86 o
   1  15   4        3.13       11.23     88.33 o
   2  15   4       58.39      323.32    105.01 o
   3  15   4       78.57       39.39    138.97 o
   4  15   4    19052.39    18264.15    519.22 o
   5  15   4       76.88       14.19    123.08 o
   6  15   4      438.58      459.67    233.80 o
   7  15   4     1206.89      834.18    262.17 o
   8  15   4     7245.40     6588.27    530.35 o
   9  15   4      542.76      435.76    258.66 o
  10  15   4     1293.17     1340.96    305.87 o
  11  15   4     1836.19     1190.00    338.34 o
  12  15   4     1211.08      554.83    286.84 o
  13  15   4      643.49      128.02    399.96 o
  14  15   4        4.61      545.81    413.41 o
 -14  16   4      295.32     1079.36    476.45 o
 -13  16   4      357.64       31.43    352.00 o
 -12  16   4     1400.55     1607.54    448.15 o
 -11  16   4      115.30      562.84    377.26 o
 -10  16   4     2081.22     2041.50    383.81 o
  -9  16   4      140.66      244.77    259.24 o
  -8  16   4    13406.27    13146.19    799.75 o
  -7  16   4      217.45      275.29    264.35 o
  -6  16   4    11130.01    10410.67   1003.57 o
  -5  16   4     1430.62      819.28    273.67 o
  -4  16   4    12519.17    12655.57    592.11 o
  -3  16   4     2370.36     2137.75    276.53 o
  -2  16   4      484.83      317.29    105.51 o
  -1  16   4     7767.70     7748.86    294.12 o
   0  16   4     1962.63     1915.81    171.83 o
   1  16   4    24165.29    24133.65    557.93 o
   2  16   4     2515.15     3270.35    307.37 o
   3  16   4      180.02      306.75    141.25 o
   4  16   4    11729.57    11670.24    433.96 o
   5  16   4     1391.54     1581.25    301.21 o
   6  16   4      720.33      393.37    234.44 o
   7  16   4      213.60      236.04    235.56 o
   8  16   4     5098.63     5016.62    504.08 o
   9  16   4       19.84     -250.91    261.39 o
  10  16   4      674.93      201.49    301.51 o
  11  16   4     1646.60     1259.27    334.82 o
  12  16   4      149.46      328.11    262.18 o
  13  16   4      801.82      192.83    350.28 o
  14  16   4       77.18      165.46    398.27 o
 -14  17   4        4.25     -250.95    397.63 o
 -13  17   4      926.99      862.85    441.12 o
 -12  17   4      283.17      454.57    395.95 o
 -11  17   4       18.24     -341.48    341.48 o
 -10  17   4     7019.74     7265.81    663.10 o
  -9  17   4     1098.39     1578.41    382.21 o
  -8  17   4      676.89     1062.95    314.36 o
  -7  17   4     3379.72     3368.59    432.49 o
  -6  17   4     8255.78     9477.91    447.30 o
  -5  17   4     3930.75     3697.25    280.23 o
  -4  17   4     4278.68     3915.96    293.23 o
  -3  17   4     8648.69     8026.28    405.46 o
  -2  17   4     1648.81     1429.09    126.58 o
  -1  17   4     3211.43     2959.64    193.95 o
   0  17   4    13172.79    13153.29    431.31 o
   1  17   4     4070.33     3815.00    281.26 o
   2  17   4      981.28     1086.93    212.71 o
   3  17   4       53.71      176.23    178.64 o
   4  17   4      435.96      298.96    193.32 o
   5  17   4    17824.57    18020.72    667.34 o
   6  17   4    13165.75    13365.17    666.74 o
   7  17   4     3480.67     3408.34    452.27 o
   8  17   4       50.27      110.18    265.93 o
   9  17   4     4102.40     4687.42    660.65 o
  10  17   4      606.52       75.88    291.80 o
  11  17   4      214.44     -289.94    289.94 o
  12  17   4     4534.74     5257.40    561.98 o
  13  17   4      742.77     1134.17    360.56 o
 -13  18   4     4166.52     4955.40    740.47 o
 -12  18   4      466.94      -69.72    401.86 o
 -11  18   4     1137.66      942.48    433.75 o
 -10  18   4     1971.26     1783.32    398.44 o
  -9  18   4      194.21     -276.48    290.18 o
  -8  18   4     2097.58     2684.20    415.79 o
  -7  18   4     1032.40     1242.04    337.60 o
  -6  18   4      398.90      746.12    299.26 o
  -5  18   4       31.83      -22.56    136.93 o
  -4  18   4       30.45      -94.21    142.47 o
  -3  18   4    14296.76    13788.56    527.58 o
  -2  18   4    11490.53    11880.03    460.55 o
  -1  18   4      699.84      657.57    159.45 o
   0  18   4     2399.71     2397.87    212.79 o
   1  18   4     2199.68     2025.04    262.32 o
   2  18   4    17904.76    19190.17    653.90 o
   3  18   4    12909.01    13115.90    571.99 o
   4  18   4     8722.06     8854.17    485.32 o
   5  18   4       43.62     -107.36    198.47 o
   6  18   4     1360.23     2217.68    320.37 o
   7  18   4      349.91      539.03    237.66 o
   8  18   4     6564.48     6225.20    590.02 o
   9  18   4     5472.80     5532.85    551.28 o
  10  18   4     5718.41     5971.09    698.86 o
  11  18   4      495.58      662.56    320.82 o
  12  18   4       31.32      -67.43    301.03 o
 -12  19   4       28.95      688.31    350.32 o
 -11  19   4     4992.15     5458.84    622.68 o
 -10  19   4      497.56      520.02    381.27 o
  -9  19   4      242.88      144.60    278.93 o
  -8  19   4     1471.52     2075.77    421.13 o
  -7  19   4     2235.83     2749.22    402.75 o
  -6  19   4      435.51      559.93    255.80 o
  -5  19   4     8769.41    10230.13    603.71 o
  -4  19   4      135.26       -9.05    157.21 o
  -3  19   4        1.03       53.06    177.57 o
  -2  19   4     5855.50     5426.33    370.82 o
  -1  19   4     8678.60     8611.06    455.49 o
   0  19   4      757.58      472.82    157.17 o
   1  19   4     7972.30     7845.89    458.44 o
   2  19   4    12840.80    12765.25    549.92 o
   3  19   4        2.55       20.90    234.42 o
   4  19   4     4238.70     3598.20    342.06 o
   5  19   4     3835.64     3972.70    355.61 o
   6  19   4     4073.78     3988.39    365.10 o
   7  19   4       35.09      318.10    223.96 o
   8  19   4     1944.54     2308.87    380.85 o
   9  19   4      167.83      206.48    282.65 o
  10  19   4      722.47      533.15    292.59 o
  11  19   4     5027.47     4491.11    545.41 o
 -11  20   4     1194.35     1218.35    358.43 o
 -10  20   4     2553.04     2770.07    465.20 o
  -9  20   4      538.49      689.60    295.54 o
  -8  20   4     2238.49     2419.66    423.09 o
  -7  20   4     9176.75     9157.39    621.94 o
  -6  20   4        5.45      137.17    247.15 o
  -5  20   4     1410.49     1531.96    291.10 o
  -4  20   4       12.61     -305.05    305.05 o
  -3  20   4     3679.15     3567.87    431.76 o
  -2  20   4      112.79      257.35    157.99 o
  -1  20   4     8558.86     7968.43    437.67 o
   0  20   4      104.73        1.81    235.68 o
   1  20   4      106.99     -244.01    244.01 o
   2  20   4     1368.86     1481.36    225.69 o
   3  20   4     5248.90     4937.00    378.31 o
   4  20   4     3265.89     2925.81    318.68 o
   5  20   4     1077.48     1383.65    283.91 o
   6  20   4        0.56       69.15    186.38 o
   7  20   4    10868.96    11363.44    610.99 o
   8  20   4       29.61      271.02    225.29 o
   9  20   4      500.84      901.82    295.30 o
  10  20   4     3331.74     4225.24    540.88 o
 -10  21   4      731.95      869.96    342.74 o
  -9  21   4      190.32      772.33    326.15 o
  -8  21   4      249.80       59.56    240.22 o
  -7  21   4      129.93      109.41    312.66 o
  -6  21   4     5106.58     5538.75    569.41 o
  -5  21   4     6104.30     5015.64    528.60 o
  -4  21   4     1415.23     1628.31    367.06 o
  -3  21   4     7293.38     6890.13    580.52 o
  -2  21   4     3263.03     3593.44    376.81 o
  -1  21   4     7936.22     7937.20    453.33 o
   0  21   4     5740.56     5355.19    441.68 o
   1  21   4     9643.22     9819.85    619.08 o
   2  21   4     5186.19     5448.03    494.78 o
   3  21   4       25.37      164.32    243.32 o
   4  21   4     3324.30     4401.27    384.16 o
   5  21   4       11.32     -205.72    205.72 o
   6  21   4       14.56      -27.07    218.70 o
   7  21   4     2270.16     2436.10    324.46 o
   8  21   4      121.08      168.04    228.57 o
   9  21   4      359.28      111.23    305.33 o
  -9  22   4        1.65       -8.18    285.51 o
  -8  22   4     2020.12     2061.17    450.17 o
  -7  22   4     1234.02      659.45    330.71 o
  -6  22   4      104.06      561.26    277.76 o
  -5  22   4      208.74      377.87    276.71 o
  -4  22   4      692.58      641.66    293.89 o
  -3  22   4     7578.43     8002.17    640.48 o
  -2  22   4     9330.13    10239.60    695.20 o
  -1  22   4       46.20       77.31    210.85 o
   0  22   4       77.82      247.06    191.66 o
   1  22   4       20.13     -238.47    371.15 o
   2  22   4     9745.01     9969.11    651.28 o
   3  22   4     4991.71     5383.06    489.08 o
   4  22   4      374.22      338.33    259.37 o
   5  22   4       26.27     -202.04    292.55 o
   6  22   4      255.72      413.70    266.53 o
   7  22   4      407.58      262.62    266.61 o
   8  22   4     1806.75     1619.87    288.50 o
  -7  23   4      806.45      868.88    322.10 o
  -6  23   4     4800.90     5042.70    570.56 o
  -5  23   4      408.43      947.26    337.36 o
  -4  23   4     2935.96     3319.11    459.74 o
  -3  23   4      240.86       60.54    246.93 o
  -2  23   4      334.50      391.73    333.90 o
  -1  23   4      478.79      378.20    234.50 o
   0  23   4     4717.76     3970.94    539.08 o
   1  23   4      914.90     1063.57    284.35 o
   2  23   4     2762.07     3425.65    415.35 o
   3  23   4       47.04      104.21    242.97 o
   4  23   4       23.33      391.55    352.58 o
   5  23   4     2261.31     3637.44    459.17 o
   6  23   4    12807.88    12682.99   1032.57 o
  -5  24   4      162.08     -328.84    328.84 o
  -4  24   4      156.24      277.52    399.32 o
  -3  24   4      281.96      523.50    374.67 o
  -2  24   4     5651.31     6545.92   2267.74 o
  -1  24   4     1313.46     1634.54    321.03 o
   0  24   4      372.80      569.69    329.40 o
   1  24   4     2365.41     2559.58    463.34 o
   2  24   4     2386.22     2352.78    452.68 o
   3  24   4      543.52      382.00    448.79 o
   4  24   4       77.02      162.48    236.63 o
 -19   0   5       96.27      -82.86    251.20 o
 -17   0   5     2859.47     2091.39    375.99 o
 -15   0   5     3558.73     3516.27    595.42 o
 -13   0   5      537.43      324.61    251.87 o
 -11   0   5    14993.58    15210.74    676.90 o
  -9   0   5    10720.74     9582.68    469.28 o
  -7   0   5      854.88      813.33    123.72 o
  -5   0   5      180.07        9.78    139.89 o
  -3   0   5     2636.75     1591.43    131.20 o
  -1   0   5    91063.06    93502.70    998.51 o
   1   0   5   194841.80   209287.92   1738.78 o
   3   0   5     3515.61     2866.75    344.97 o
   5   0   5     2777.02     3043.34    242.60 o
   7   0   5     2453.57     1908.43    143.75 o
   9   0   5     2534.58     2054.20    170.20 o
  11   0   5    47209.89    45182.04    750.43 o
  13   0   5     6802.12     6649.98    658.40 o
  15   0   5      421.34     -226.07    302.67 o
  17   0   5    21729.76    23134.58   1110.68 o
 -19   1   5     7053.02     7309.41    451.44 o
 -18   1   5     3944.95     3971.40    334.54 o
 -17   1   5     4884.68     4571.11    350.24 o
 -16   1   5     1093.56     1043.37    211.09 o
 -15   1   5      974.42      944.40    205.37 o
 -14   1   5     1266.45      851.66    183.64 o
 -13   1   5     1412.03     1374.64    198.16 o
 -12   1   5      374.16      571.25    150.06 o
 -11   1   5      298.79      168.78    134.47 o
 -10   1   5     2317.83     2511.69    198.57 o
  -9   1   5     1424.04     1682.78    160.83 o
  -8   1   5     2699.77     2691.22    148.05 o
  -7   1   5    37100.46    42377.87    423.16 o
  -6   1   5      784.30      507.36     81.21 o
  -5   1   5     2802.79     2930.01    129.50 o
  -4   1   5    13915.05    12102.92    232.07 o
  -3   1   5    55571.29    58483.54    539.01 o
  -2   1   5     5474.51     5596.37    199.09 o
  -1   1   5     5994.60     6171.09    247.81 o
   0   1   5    65629.98    67303.90   1131.68 o
   1   1   5      616.64      456.41     79.49 o
   2   1   5    81162.89    85605.30   1043.60 o
   3   1   5     4369.08     4302.78    210.12 o
   4   1   5     2233.11     2719.99    172.47 o
   5   1   5    19923.06    18329.13    403.23 o
   6   1   5     6110.15     5494.06    238.95 o
   7   1   5     1326.54     1776.69     93.63 o
   8   1   5    21841.82    21413.63    309.99 o
   9   1   5     7923.74     7400.32    211.53 o
  10   1   5     1651.75     1588.88    113.82 o
  11   1   5      382.74      461.45     67.03 o
  12   1   5     5316.57     4525.82    296.10 o
  13   1   5     5493.27     6553.72    458.96 o
  14   1   5     8385.48     9660.51    581.92 o
  15   1   5    14069.59    12974.57    688.98 o
  16   1   5      204.70      151.93    202.11 o
  17   1   5     2248.79     2526.38    294.51 o
  18   1   5       27.80      354.45    209.63 o
 -19   2   5     1097.35     1457.36    247.35 o
 -18   2   5      720.49      626.51    195.42 o
 -17   2   5     3327.13     3130.13    293.68 o
 -16   2   5     6590.59     6188.35    381.07 o
 -15   2   5     2327.66     2798.03    261.31 o
 -14   2   5     8972.59     8869.68    422.40 o
 -13   2   5     7178.61     8072.72    383.22 o
 -12   2   5      137.18       69.07    143.55 o
 -11   2   5      534.23      612.85    162.84 o
 -10   2   5      207.56      348.12    129.75 o
  -9   2   5    21639.78    20935.98    475.92 o
  -8   2   5    18173.29    19142.56    375.88 o
  -7   2   5    11421.07    10970.06    237.75 o
  -6   2   5      371.37      372.62    118.47 o
  -5   2   5     9116.59     9567.46    230.94 o
  -4   2   5     3037.12     3131.24    145.39 o
  -3   2   5      164.14       95.31     75.46 o
  -2   2   5     7545.66     9301.35    265.24 o
  -1   2   5    13600.29    14799.59    344.98 o
   0   2   5    12274.98    11965.72    273.93 o
   1   2   5    69808.90    71874.20    588.35 o
   2   2   5    19831.31    21416.00    446.12 o
   3   2   5     1441.29     1819.88    165.51 o
   4   2   5     1777.14     1791.04    129.22 o
   5   2   5     1133.79      692.05    106.51 o
   6   2   5    63315.24    65121.70    758.19 o
   7   2   5    23635.29    23316.95    355.74 o
   8   2   5    25241.00    25411.28    503.52 o
   9   2   5     6025.82     5497.35    196.42 o
  10   2   5     5476.65     4756.99    167.80 o
  11   2   5     3574.72     3794.23    185.54 o
  12   2   5      962.56     1305.82    141.81 o
  13   2   5     5968.00     6122.09    359.02 o
  14   2   5     3078.03     3840.07    382.36 o
  15   2   5     4773.90     5115.83    453.96 o
  16   2   5        6.17     -164.20    184.19 o
  17   2   5     3089.21     3044.83    315.47 o
  18   2   5     7558.84     9394.74    599.20 o
 -19   3   5      115.34     -172.40    233.19 o
 -18   3   5     4344.90     4750.19    398.11 o
 -17   3   5      518.25      344.07    318.81 o
 -16   3   5       57.76      255.54    181.73 o
 -15   3   5       38.50      217.82    170.60 o
 -14   3   5      542.71      314.83    215.97 o
 -13   3   5    11426.83    11864.54    459.83 o
 -12   3   5     9438.25     9274.78    396.31 o
 -11   3   5     2049.11     2311.40    200.80 o
 -10   3   5    12033.08    11501.12    390.05 o
  -9   3   5     3306.40     2735.62    166.71 o
  -8   3   5     3773.06     3921.35    231.08 o
  -7   3   5     4904.86     4394.84    296.92 o
  -6   3   5     8947.41     8595.20    280.01 o
  -5   3   5      626.52     1094.64    131.79 o
  -4   3   5     1072.28     1247.77    107.34 o
  -3   3   5     7325.58     6880.94    239.50 o
  -2   3   5    33524.77    35593.43    621.31 o
  -1   3   5     4127.59     4265.26    178.11 o
   0   3   5     5930.89     6493.29    202.31 o
   1   3   5     4069.12     4165.05    159.91 o
   2   3   5     3906.69     5060.85    180.85 o
   3   3   5      582.40      253.64     77.43 o
   4   3   5    28306.99    25841.95    355.53 o
   5   3   5       51.52      128.52     79.50 o
   6   3   5     7564.62     6300.04    301.25 o
   7   3   5     4825.25     5982.35    313.57 o
   8   3   5      108.98       31.40     67.30 o
   9   3   5      644.97      746.07    150.74 o
  10   3   5    38339.89    36344.77    572.69 o
  11   3   5      324.94      594.18    103.30 o
  12   3   5      991.88     1001.88    144.10 o
  13   3   5     5325.96     4786.76    400.57 o
  14   3   5      460.03     -185.73    237.17 o
  15   3   5     2747.30     3085.31    532.45 o
  16   3   5     2238.95     1949.80    294.27 o
  17   3   5        6.66      275.21    254.36 o
  18   3   5      986.32      985.10    317.44 o
 -19   4   5      118.26     -247.15    247.15 o
 -18   4   5      321.11      228.54    242.44 o
 -17   4   5     5710.06     7145.21    455.19 o
 -16   4   5     5841.72     6144.59    414.97 o
 -15   4   5     1511.43     1990.34    261.22 o
 -14   4   5     4135.38     4408.85    338.70 o
 -13   4   5     3847.11     3499.25    288.52 o
 -12   4   5      312.53      393.61    144.97 o
 -11   4   5       55.95       -7.65    148.45 o
 -10   4   5    23855.93    24727.17    775.25 o
  -9   4   5     7166.05     7982.97    326.28 o
  -8   4   5     4444.46     4758.28    245.35 o
  -7   4   5     1397.48      872.31    120.21 o
  -6   4   5    15258.82    14123.64    349.68 o
  -5   4   5    18662.97    18617.86    355.44 o
  -4   4   5    11576.81    12087.38    333.17 o
  -3   4   5     9441.77    10297.46    397.55 o
  -2   4   5     1702.43     1355.11    183.98 o
  -1   4   5     3438.41     2552.09    149.85 o
   0   4   5    20112.80    21587.98    453.08 o
   1   4   5     4995.64     4216.15    173.18 o
   2   4   5     8526.40    10291.79    288.96 o
   3   4   5    17758.69    16280.75    321.26 o
   4   4   5      773.73      750.42     92.99 o
   5   4   5      433.79      303.77     79.26 o
   6   4   5     1355.69     1559.72    264.01 o
   7   4   5      604.93      572.32    143.85 o
   8   4   5     2657.88     2502.80    199.79 o
   9   4   5       20.97       38.02     82.01 o
  10   4   5     1345.17     1058.92    114.39 o
  11   4   5     6688.07     6494.46    239.96 o
  12   4   5     3355.92     3056.44    200.99 o
  13   4   5     7271.48     8122.31    512.99 o
  14   4   5      965.52      589.33    213.85 o
  15   4   5     3667.07     3576.76    343.49 o
  16   4   5     1076.52     1154.60    348.30 o
  17   4   5     2507.89     3709.67    515.07 o
 -18   5   5     5715.36     5030.92    477.47 o
 -17   5   5      836.18      922.14    429.73 o
 -16   5   5      732.12     1229.20    231.94 o
 -15   5   5       59.07      558.75    186.60 o
 -14   5   5    21219.04    21808.29    686.85 o
 -13   5   5      201.94       25.21    127.24 o
 -12   5   5     3418.74     2784.86    238.46 o
 -11   5   5     1090.47     1010.05    182.72 o
 -10   5   5     2898.62     3076.79    238.54 o
  -9   5   5      162.99      301.20    148.04 o
  -8   5   5     1299.28      972.15    206.70 o
  -7   5   5     7437.39     7061.00    258.04 o
  -6   5   5    18233.61    17782.27    381.29 o
  -5   5   5     5737.48     5891.05    220.83 o
  -4   5   5       34.71      349.69    137.75 o
  -3   5   5    34151.75    33044.22    689.90 o
  -2   5   5     5496.72     5877.94    267.59 o
  -1   5   5    17255.44    18164.96    388.35 o
   0   5   5     2449.26     2632.82    147.43 o
   1   5   5     8048.58     9182.06    243.21 o
   2   5   5     3482.26     3061.89    145.27 o
   3   5   5      249.97      181.57     86.30 o
   4   5   5    10046.35    11622.24    283.26 o
   5   5   5    11799.33    12304.28    348.68 o
   6   5   5    22206.83    20901.34    437.90 o
   7   5   5     2603.33     2153.68    195.29 o
   8   5   5    36172.48    31201.36    843.22 o
   9   5   5    13140.51    12830.82    371.93 o
  10   5   5      164.83      162.21    132.35 o
  11   5   5       18.42      -90.79     90.79 o
  12   5   5      348.18      320.02    222.69 o
  13   5   5      419.65      195.76    252.70 o
  14   5   5      309.03      622.74    262.66 o
  15   5   5        0.57      -51.57    268.13 o
  16   5   5     1078.88     1088.74    358.97 o
  17   5   5      590.70     1493.66    376.85 o
 -18   6   5       22.23       30.83    306.05 o
 -17   6   5     6303.32     7199.11    531.55 o
 -16   6   5       22.58      453.09    217.40 o
 -15   6   5      315.84       -9.17    165.27 o
 -14   6   5      558.85      625.59    237.34 o
 -13   6   5     4285.03     3432.47    399.74 o
 -12   6   5      315.38       52.03    165.23 o
 -11   6   5    10691.70    10260.21    464.68 o
 -10   6   5    25569.45    25978.37    612.74 o
  -9   6   5     9675.70    10010.26    408.46 o
  -8   6   5    11545.11    12357.83    367.52 o
  -7   6   5      804.63      828.51    120.32 o
  -6   6   5      880.82      874.49     97.13 o
  -5   6   5    55180.53    51344.18    765.18 o
  -4   6   5     4320.00     4273.86    625.64 o
  -3   6   5       12.85      246.67    103.58 o
  -2   6   5     2360.81     1885.52    161.65 o
  -1   6   5    12707.05    11029.40    298.24 o
   0   6   5       55.53       57.72     57.57 o
   1   6   5     1734.37     1826.64    146.11 o
   2   6   5    18100.21    17386.23    382.16 o
   3   6   5     1407.02     1802.68    165.38 o
   4   6   5     4182.22     3979.06    181.37 o
   5   6   5    39896.95    41142.64    707.78 o
   6   6   5       56.12        6.67     61.12 o
   7   6   5     4558.50     3810.23    292.97 o
   8   6   5    24522.27    24176.37    892.26 o
   9   6   5      183.09       92.97    121.71 o
  10   6   5      605.99      634.21    128.44 o
  11   6   5     6270.13     6616.12    401.60 o
  12   6   5    21131.20    21214.72    735.24 o
  13   6   5       56.81       48.10    284.26 o
  14   6   5      302.85     1143.21    253.24 o
  15   6   5     2470.75     2044.99    401.47 o
  16   6   5     5147.62     6058.41    627.73 o
  17   6   5     3194.56     4051.72    546.45 o
 -18   7   5     1428.22     1488.63    375.04 o
 -17   7   5        6.72      423.21    273.06 o
 -16   7   5     5910.02     6487.22    483.08 o
 -15   7   5       28.58     -154.59    168.90 o
 -14   7   5     2551.11     2029.68    220.48 o
 -13   7   5    11201.42    11422.16    785.67 o
 -12   7   5     1212.97     1174.67    141.30 o
 -11   7   5     1398.20     1460.18    136.90 o
 -10   7   5     7336.79     6795.62    265.48 o
  -9   7   5     7948.42     7623.17    298.72 o
  -8   7   5     1693.72     2075.31    168.47 o
  -7   7   5      348.64      771.91    108.55 o
  -6   7   5       44.44      174.50     83.47 o
  -5   7   5     1332.13     1126.47    232.57 o
  -4   7   5     1818.38     1018.13    235.56 o
  -3   7   5     2133.16     2307.91    167.76 o
  -2   7   5     1314.94     1445.25    148.39 o
  -1   7   5    13385.73    11268.32    292.21 o
   0   7   5     1470.77     1591.71    110.99 o
   1   7   5     4749.20     5214.06    208.55 o
   2   7   5     4787.68     3380.76    147.79 o
   3   7   5      555.72      276.67     84.71 o
   4   7   5    38140.86    38206.30    617.19 o
   5   7   5       43.81      139.90     77.70 o
   6   7   5      576.11      446.68    134.39 o
   7   7   5    16822.10    17090.44    499.29 o
   8   7   5      542.12      518.11    237.14 o
   9   7   5     8324.18     8597.78    465.62 o
  10   7   5    29130.47    28135.75    888.39 o
  11   7   5    22609.29    23594.44    649.48 o
  12   7   5     1739.46     1920.19    316.22 o
  13   7   5    14277.12    13397.10    625.91 o
  14   7   5      396.25      294.00    285.69 o
  15   7   5     2571.52     3515.21    496.01 o
  16   7   5     2322.55     2843.80    500.63 o
  17   7   5      148.37      138.88    370.85 o
 -18   8   5       16.72     -294.77    294.77 o
 -17   8   5     9613.02     8969.09   1341.45 o
 -16   8   5      415.84      347.50    257.35 o
 -15   8   5     5650.38     6033.26    412.16 o
 -14   8   5     3327.50     2803.86    381.51 o
 -13   8   5    14684.19    14734.46    606.85 o
 -12   8   5     8577.12     7199.25    307.16 o
 -11   8   5     1622.09     1501.12    143.45 o
 -10   8   5     5098.00     4848.35    229.85 o
  -9   8   5    14636.06    14575.23    380.42 o
  -8   8   5     1012.73      851.97    118.41 o
  -7   8   5      633.11      846.72    119.91 o
  -6   8   5     3371.71     3117.58    199.05 o
  -5   8   5    10304.99     9423.76    303.46 o
  -4   8   5     4167.67     3808.19    209.34 o
  -3   8   5     2585.97     3028.22    224.49 o
  -2   8   5     9111.26     9219.33    327.44 o
  -1   8   5      106.99      493.99    115.50 o
   0   8   5    19336.36    22565.81    370.14 o
   1   8   5    10659.21     9869.45    300.77 o
   2   8   5     5643.23     6087.88    228.72 o
   3   8   5        8.54       43.34     71.15 o
   4   8   5     5115.85     4601.64    193.88 o
   5   8   5      149.53      173.54     67.68 o
   6   8   5     1550.36     1251.28    200.86 o
   7   8   5    57647.27    55729.10   1360.17 o
   8   8   5    10359.27    11428.23    386.83 o
   9   8   5    14033.40    14056.83    428.92 o
  10   8   5      226.91      330.09    156.53 o
  11   8   5     2460.70     2494.84    289.23 o
  12   8   5     1262.37     1720.41    346.37 o
  13   8   5     4438.12     4484.79    644.34 o
  14   8   5     7286.89     7585.91    672.44 o
  15   8   5      568.49      759.27    348.49 o
  16   8   5      890.09      446.11    341.79 o
  17   8   5     1851.94     1745.10    633.81 o
 -17   9   5      218.56      325.45    292.88 o
 -16   9   5      154.73      587.18    309.28 o
 -15   9   5     1019.51      867.97    409.68 o
 -14   9   5      348.55      414.81    240.45 o
 -13   9   5    11534.86    11523.32    513.98 o
 -12   9   5     2274.37     2062.06    199.07 o
 -11   9   5       17.15      165.09     79.55 o
 -10   9   5     4259.48     4644.46    223.72 o
  -9   9   5     9775.01     9208.90    320.69 o
  -8   9   5     5463.53     5465.24    232.24 o
  -7   9   5       95.32      110.05    140.03 o
  -6   9   5     8480.99     8590.70    631.73 o
  -5   9   5    29209.33    28384.00    719.06 o
  -4   9   5    20412.53    19954.61    680.72 o
  -3   9   5     2100.71     1874.06    154.03 o
  -2   9   5      873.01     1214.22    163.34 o
  -1   9   5    13056.87    14340.22    350.08 o
   0   9   5     4766.87     4653.09    192.03 o
   1   9   5    12134.25    11240.08    364.29 o
   2   9   5     5881.44     5941.60    230.73 o
   3   9   5    12408.89    11298.33    272.70 o
   4   9   5     9376.66     7789.82    241.81 o
   5   9   5     2971.43     2339.66    177.40 o
   6   9   5        1.11     -130.07    186.50 o
   7   9   5      353.79      341.27    172.02 o
   8   9   5     1118.01     1740.73    179.62 o
   9   9   5      944.18     1210.57    336.04 o
  10   9   5      568.73      290.06     88.02 o
  11   9   5     4672.68     4871.23    337.97 o
  12   9   5     1874.68     1303.77    424.79 o
  13   9   5     2740.53     3025.93    546.03 o
  14   9   5       80.73      666.24    313.32 o
  15   9   5     6868.99     6959.70    670.35 o
  16   9   5     1543.39     2350.68    467.31 o
 -17  10   5     5097.31     4895.11    587.82 o
 -16  10   5      607.69      316.23    348.37 o
 -15  10   5      653.45       11.39    353.21 o
 -14  10   5     7254.55     7561.22    562.86 o
 -13  10   5       32.10      520.40    317.55 o
 -12  10   5     4096.93     3919.23    266.19 o
 -11  10   5     5443.56     5433.57    358.56 o
 -10  10   5     4235.43     3927.83    207.38 o
  -9  10   5     1226.16     1182.07    122.48 o
  -8  10   5     3552.33     3777.91    286.60 o
  -7  10   5      196.04      408.42    192.70 o
  -6  10   5    21363.18    22088.18    715.05 o
  -5  10   5      694.00      758.37    278.20 o
  -4  10   5     2125.64     2416.88    256.63 o
  -3  10   5     4639.09     4290.54    203.56 o
  -2  10   5      967.65      689.79    173.33 o
  -1  10   5    14571.98    15601.23    353.91 o
   0  10   5    39380.67    41642.65    733.04 o
   1  10   5    29619.34    29535.90    556.32 o
   2  10   5     1429.00     1380.42    146.69 o
   3  10   5       82.31       78.45     80.40 o
   4  10   5     7304.61     7569.79    233.62 o
   5  10   5      479.96      246.37     72.20 o
   6  10   5     1723.60     1864.46    227.87 o
   7  10   5     3158.74     2977.36    246.26 o
   8  10   5      735.02      605.66    149.96 o
   9  10   5     2725.71     3181.19    193.36 o
  10  10   5      398.99      171.45    190.82 o
  11  10   5     7949.54     8625.19    772.23 o
  12  10   5    13389.91    14150.53   1049.59 o
  13  10   5     1897.99     2085.22    484.43 o
  14  10   5      323.44      823.44    415.86 o
  15  10   5        4.30      183.19    364.31 o
  16  10   5      967.37     1795.30    434.58 o
 -17  11   5       56.35      106.09    269.65 o
 -16  11   5      595.57      407.90    369.75 o
 -15  11   5     2043.91     2346.34    507.81 o
 -14  11   5     9466.86     9135.85    876.41 o
 -13  11   5     2649.24     2213.72    261.31 o
 -12  11   5     6317.96     4897.86    365.05 o
 -11  11   5      716.84      442.38    200.23 o
 -10  11   5      122.49      148.90     86.96 o
  -9  11   5     1456.23     1200.98    173.06 o
  -8  11   5     6655.24     6288.80    361.44 o
  -7  11   5    12951.29    12747.91    520.53 o
  -6  11   5     1557.27     1510.31    208.40 o
  -5  11   5     7624.19     7528.75    407.37 o
  -4  11   5    16724.06    17314.00    592.97 o
  -3  11   5    15314.43    13358.19    669.71 o
  -2  11   5    37272.33    38900.07    783.61 o
  -1  11   5      120.66      126.33    114.70 o
   0  11   5    18599.35    19543.23    394.02 o
   1  11   5       74.56      -68.00    123.72 o
   2  11   5     1764.73     2010.97    190.92 o
   3  11   5    11115.54    11197.75    403.36 o
   4  11   5     5858.78     7012.78    257.09 o
   5  11   5    44358.45    45017.13   1208.16 o
   6  11   5    13050.03    12601.69    430.34 o
   7  11   5      597.07      192.04    146.68 o
   8  11   5     3330.32     3501.81    259.39 o
   9  11   5       24.77      254.39    183.67 o
  10  11   5     1870.29     2055.65    346.68 o
  11  11   5       56.80       26.38    281.69 o
  12  11   5     6869.03     5903.09    701.88 o
  13  11   5      805.71     1407.24    436.40 o
  14  11   5     7282.14     7051.50    773.67 o
  15  11   5     2214.72     1202.03    746.54 o
  16  11   5     3504.70     4042.46    559.14 o
 -16  12   5     4348.14     3947.67    872.49 o
 -15  12   5      869.39     2631.67    847.71 o
 -14  12   5       63.11      -19.20    783.08 o
 -13  12   5       14.14     -256.50    367.64 o
 -12  12   5      158.36     -200.76    200.76 o
 -11  12   5     2891.80     3124.31    309.15 o
 -10  12   5     4875.53     4166.79    251.14 o
  -9  12   5       55.03     -154.61    154.61 o
  -8  12   5      268.32       21.74    208.69 o
  -7  12   5    24562.98    25075.51    743.68 o
  -6  12   5    10716.60    11421.16    513.23 o
  -5  12   5     2655.47     3546.72    314.31 o
  -4  12   5    14244.76    13788.43    551.93 o
  -3  12   5      183.00      372.37    183.77 o
  -2  12   5     1209.27     1069.35    113.76 o
  -1  12   5     5171.32     5324.87    228.83 o
   0  12   5     1961.77     2345.27    150.44 o
   1  12   5    17407.61    18372.57    452.83 o
   2  12   5    21457.43    21611.46    472.95 o
   3  12   5     2391.75     2191.20    144.68 o
   4  12   5     1054.23      895.87     91.00 o
   5  12   5     4970.88     4142.35    228.67 o
   6  12   5     5689.45     5994.03    328.89 o
   7  12   5      141.06      416.58    146.28 o
   8  12   5      426.94      521.61    143.17 o
   9  12   5      346.67      383.17    210.80 o
  10  12   5     1405.51     1008.12    304.19 o
  11  12   5      384.06      681.92    274.41 o
  12  12   5     2830.68     3571.63    772.52 o
  13  12   5     7050.78     6594.30    777.87 o
  14  12   5     4872.65     5544.98    796.79 o
  15  12   5     1330.92      928.00    631.21 o
 -16  13   5      559.09     1787.99   1314.20 o
 -15  13   5      613.18     1557.78    519.82 o
 -14  13   5      738.44     -170.41    373.42 o
 -13  13   5     1771.71     2383.33    558.57 o
 -12  13   5    12002.49    13317.37    584.01 o
 -11  13   5       43.55      401.67    204.55 o
 -10  13   5    11108.61    11730.63    549.10 o
  -9  13   5      982.54      563.84    299.14 o
  -8  13   5     2277.55     2586.22    392.77 o
  -7  13   5    26467.96    27273.23    799.72 o
  -6  13   5     3025.25     3272.02    315.51 o
  -5  13   5      191.29      -64.21    173.06 o
  -4  13   5     2951.04     3234.38    309.68 o
  -3  13   5      628.99      434.54    267.26 o
  -2  13   5    16264.14    16434.14    371.04 o
  -1  13   5     2826.87     2917.21    187.17 o
   0  13   5     6543.28     6236.91    232.78 o
   1  13   5    18074.12    17274.00    409.22 o
   2  13   5     5294.89     5289.28    231.41 o
   3  13   5     5679.08     5809.82    231.60 o
   4  13   5     8119.92     7795.68    253.78 o
   5  13   5       34.56       94.50     77.67 o
   6  13   5      410.42      213.79    219.79 o
   7  13   5     2181.28     2187.77    224.14 o
   8  13   5     5336.10     5155.85    410.35 o
   9  13   5      270.87      331.40    256.92 o
  10  13   5     6233.91     5620.75    515.06 o
  11  13   5       21.41     -127.04    359.17 o
  12  13   5      170.47      437.86    400.23 o
  13  13   5      665.86      701.20    397.25 o
  14  13   5     6681.32     5132.85    740.81 o
  15  13   5       16.78      -16.79    359.17 o
 -15  14   5      795.84     1864.98    988.32 o
 -14  14   5       10.73     -166.26    366.81 o
 -13  14   5       30.79       44.11    362.61 o
 -12  14   5     2895.30     2679.68    353.12 o
 -11  14   5     9438.07     9705.38    512.03 o
 -10  14   5      227.75      137.81    206.97 o
  -9  14   5     5362.35     5028.40    447.53 o
  -8  14   5     4671.58     5466.31    393.26 o
  -7  14   5     4466.58     4924.53    382.13 o
  -6  14   5     5804.17     5465.61    395.46 o
  -5  14   5      397.01      349.81    190.75 o
  -4  14   5      124.73      -20.38    295.06 o
  -3  14   5     3619.80     3571.62    281.74 o
  -2  14   5      219.11      144.76    105.08 o
  -1  14   5     1308.65     1313.87    142.85 o
   0  14   5     3564.55     3385.54    188.14 o
   1  14   5     6248.52     6354.15    287.77 o
   2  14   5       24.99      117.00     92.51 o
   3  14   5    16703.51    16731.26    380.15 o
   4  14   5     4302.89     3810.80    196.74 o
   5  14   5    13247.84    13343.16    401.83 o
   6  14   5     7412.85     6763.37    483.23 o
   7  14   5      114.10      133.59    209.62 o
   8  14   5        0.03     -258.81    258.81 o
   9  14   5        5.55     -257.15    257.15 o
  10  14   5      734.28      696.98    340.65 o
  11  14   5      189.69      437.16    276.12 o
  12  14   5      113.93      212.95    342.61 o
  13  14   5     4618.45     5595.60    752.34 o
  14  14   5      207.00      177.80    684.90 o
 -15  15   5     5533.11     6412.18   1837.34 o
 -14  15   5      461.16     1210.61   1397.76 o
 -13  15   5     3205.24     3559.96    627.94 o
 -12  15   5     2198.86     2158.55    515.23 o
 -11  15   5      525.53     1033.04    300.98 o
 -10  15   5      605.97      405.04    220.26 o
  -9  15   5     4216.29     4512.15    405.60 o
  -8  15   5     1640.94     1569.90    354.31 o
  -7  15   5     9931.13    10350.15    530.58 o
  -6  15   5      261.59      258.30    177.58 o
  -5  15   5     4507.80     4585.88    376.42 o
  -4  15   5     2519.68     2762.90    301.67 o
  -3  15   5    37422.80    37734.72    845.66 o
  -2  15   5      834.33      823.32    141.30 o
  -1  15   5     5112.25     5528.60    248.04 o
   0  15   5     1248.50     1355.70    151.66 o
   1  15   5     2038.54     1917.27    174.99 o
   2  15   5     1608.18     1946.04    180.01 o
   3  15   5    17869.66    18948.06    434.65 o
   4  15   5     1113.57      986.60    175.70 o
   5  15   5    15965.40    15344.69    553.70 o
   6  15   5      271.10      587.31    235.96 o
   7  15   5        5.46      251.02    250.52 o
   8  15   5     1648.16     1371.74    314.63 o
   9  15   5    11411.25    10729.52    705.42 o
  10  15   5      207.13      423.27    280.40 o
  11  15   5       16.48      265.37    243.58 o
  12  15   5       24.60       61.58    251.86 o
  13  15   5      225.39      -83.68    346.37 o
  14  15   5     2073.31     2158.44    540.15 o
 -14  16   5     2802.58     3130.14    575.48 o
 -13  16   5      657.72     1502.72    486.74 o
 -12  16   5     1939.20     2248.99    502.45 o
 -11  16   5    14754.96    17003.64   1193.22 o
 -10  16   5     3295.23     3303.90    419.85 o
  -9  16   5     4225.27     4227.06    544.92 o
  -8  16   5     4065.01     3544.13    438.54 o
  -7  16   5     1037.69      985.44    296.15 o
  -6  16   5      849.73      828.76    211.27 o
  -5  16   5     5290.56     5761.64    410.63 o
  -4  16   5      880.35      473.35    167.97 o
  -3  16   5     4013.05     4044.84    312.91 o
  -2  16   5      376.54      495.52     99.52 o
  -1  16   5       67.89      121.65    100.58 o
   0  16   5        9.14      -63.53    123.67 o
   1  16   5    10434.39    10550.60    356.12 o
   2  16   5     1278.08     1037.42    173.87 o
   3  16   5      755.71      551.75    140.90 o
   4  16   5       52.81     -170.53    170.53 o
   5  16   5    15008.59    15932.93    572.48 o
   6  16   5      239.74      365.25    215.05 o
   7  16   5     2560.17     2014.36    337.36 o
   8  16   5     6216.36     5673.97    531.13 o
   9  16   5     8793.48     7999.29    635.51 o
  10  16   5       50.28      253.78    319.01 o
  11  16   5     3065.54     3602.12    478.00 o
  12  16   5     2254.50     1937.81    411.73 o
  13  16   5     2738.13     2658.73    549.50 o
 -14  17   5      297.88      907.34    452.03 o
 -13  17   5     3392.95     2592.31    716.73 o
 -12  17   5     8469.85     8815.24    888.55 o
 -11  17   5      156.64     1339.89    481.91 o
 -10  17   5       33.55       44.75    261.29 o
  -9  17   5     1051.56     1005.46    311.76 o
  -8  17   5     1958.28     1949.14    438.18 o
  -7  17   5     6318.05     6605.69    586.61 o
  -6  17   5     1019.79      829.76    257.43 o
  -5  17   5      886.43      469.78    272.99 o
  -4  17   5      630.87      396.31    182.46 o
  -3  17   5      142.43      145.96    196.41 o
  -2  17   5      709.03      511.30    161.37 o
  -1  17   5     9812.27     9335.33    313.40 o
   0  17   5     4045.67     4550.41    249.92 o
   1  17   5      328.23      459.37    138.36 o
   2  17   5     5339.29     5190.84    346.55 o
   3  17   5        3.49      209.21    310.71 o
   4  17   5     1687.17     1889.27    253.56 o
   5  17   5     5068.01     5361.75    430.70 o
   6  17   5      111.91      288.86    186.70 o
   7  17   5     1433.44     1279.92    244.24 o
   8  17   5     2595.60     2500.09    424.35 o
   9  17   5     1731.88     1806.42    351.44 o
  10  17   5      161.79      485.11    270.79 o
  11  17   5     7591.53     8599.24   1106.03 o
  12  17   5     1079.61     1099.45    335.75 o
 -13  18   5      785.39     1115.06    657.87 o
 -12  18   5      107.84     -108.35    399.57 o
 -11  18   5      153.13     -282.77    377.80 o
 -10  18   5     4024.49     3703.39    488.65 o
  -9  18   5    10716.69    11625.64    816.46 o
  -8  18   5      643.03      664.43    314.19 o
  -7  18   5      438.64      892.63    338.81 o
  -6  18   5      825.39      415.18    297.69 o
  -5  18   5     5584.80     5847.26    365.97 o
  -4  18   5     8632.11     9006.21    443.56 o
  -3  18   5     2302.20     1782.84    221.52 o
  -2  18   5     8636.65     8905.54    409.73 o
  -1  18   5     2489.99     2291.64    226.65 o
   0  18   5      108.40       53.82    122.68 o
   1  18   5       63.62      165.30    185.80 o
   2  18   5     2710.28     2889.72    331.08 o
   3  18   5     5285.07     4886.89    359.05 o
   4  18   5      129.90      122.43    175.16 o
   5  18   5      320.48      356.16    202.82 o
   6  18   5     1720.61     1742.70    306.04 o
   7  18   5     6686.32     7501.44    480.74 o
   8  18   5     2287.64     2111.06    316.17 o
   9  18   5      224.37      318.04    271.36 o
  10  18   5     2887.16     2926.70    445.00 o
  11  18   5       22.76       66.72    261.22 o
  12  18   5     1183.06      754.42    276.05 o
 -12  19   5     3223.68     2738.99    669.99 o
 -11  19   5      525.99      544.01    402.23 o
 -10  19   5       16.17     -203.42    305.39 o
  -9  19   5     4619.81     5550.30    602.26 o
  -8  19   5      933.06      917.95    324.86 o
  -7  19   5      407.95     1143.03    397.84 o
  -6  19   5     1957.90     1830.09    312.06 o
  -5  19   5     4778.27     4740.21    431.14 o
  -4  19   5     1225.34      867.98    191.27 o
  -3  19   5      879.49     1302.09    378.79 o
  -2  19   5     9853.38     9454.19    432.03 o
  -1  19   5      137.69      -11.91    165.73 o
   0  19   5      870.51      864.67    316.90 o
   1  19   5      314.64      751.17    239.60 o
   2  19   5      625.45      475.34    170.90 o
   3  19   5     3694.84     3779.00    336.81 o
   4  19   5     8070.43     8046.35    475.23 o
   5  19   5     4696.08     5268.74    411.50 o
   6  19   5     1326.69      840.58    238.40 o
   7  19   5      314.87      583.58    265.42 o
   8  19   5     2603.93     2831.91    322.19 o
   9  19   5      120.81      -14.29    240.21 o
  10  19   5     2738.03     3208.17    457.50 o
  11  19   5     1569.27     1879.69    402.89 o
 -11  20   5      263.55      750.90   1034.28 o
 -10  20   5     2124.77     2301.54    641.55 o
  -9  20   5      575.50      316.83    287.46 o
  -8  20   5      149.26     -124.83    309.22 o
  -7  20   5     1031.36      791.39    265.14 o
  -6  20   5     7350.53     6812.99    529.18 o
  -5  20   5      126.08      386.97    226.69 o
  -4  20   5     4053.04     3330.34    365.40 o
  -3  20   5      749.55      693.96    196.80 o
  -2  20   5      652.52      889.69    173.95 o
  -1  20   5      184.04      229.32    174.40 o
   0  20   5    24048.27    25525.76    872.82 o
   1  20   5        7.59      150.09    301.90 o
   2  20   5     3543.46     3438.87    453.80 o
   3  20   5      416.66      514.03    280.51 o
   4  20   5     2503.16     2523.98    302.77 o
   5  20   5      728.81      477.11    293.06 o
   6  20   5     3181.78     3263.69    348.23 o
   7  20   5      274.13      354.63    218.17 o
   8  20   5     1475.55      674.30    250.34 o
   9  20   5      115.02       46.25    209.52 o
  10  20   5      183.56       16.71    238.56 o
 -10  21   5     1482.69     1887.08    421.12 o
  -9  21   5      728.71      255.12    283.29 o
  -8  21   5     1445.91     1667.65    339.31 o
  -7  21   5       84.12      492.04    271.74 o
  -6  21   5     2127.77     2401.56    358.36 o
  -5  21   5      921.15      872.60    258.44 o
  -4  21   5     7304.00     7862.36    539.50 o
  -3  21   5      843.17      579.32    284.73 o
  -2  21   5    11356.99    11488.74    542.30 o
  -1  21   5     1820.32     1744.43    251.61 o
   0  21   5       24.16      -50.78    192.54 o
   1  21   5     1044.90     1352.28    301.22 o
   2  21   5     1728.53     1125.67    362.41 o
   3  21   5      757.96      733.38    259.80 o
   4  21   5     1885.20     1975.51    282.79 o
   5  21   5     2877.77     3055.38    348.90 o
   6  21   5       57.63     -202.90    202.90 o
   7  21   5      681.48      799.20    246.95 o
   8  21   5     6688.29     7065.87    525.17 o
   9  21   5      370.92      585.04    323.11 o
  -8  22   5      118.01      137.49    231.39 o
  -7  22   5      113.29      133.89    248.22 o
  -6  22   5      505.50      554.34    251.92 o
  -5  22   5     9903.29    10421.61    745.26 o
  -4  22   5     3661.97     3651.49    466.17 o
  -3  22   5      303.87      167.69    239.38 o
  -2  22   5     1792.61     1677.82    354.23 o
  -1  22   5     2589.68     3050.90    422.18 o
   0  22   5     1090.10      758.86    315.53 o
   1  22   5     1312.45      448.31    241.21 o
   2  22   5     4180.83     3964.11    439.69 o
   3  22   5     2496.39     3196.50    412.02 o
   4  22   5     2158.60     2319.83    395.67 o
   5  22   5      957.53      872.52    372.19 o
   6  22   5       14.98       19.04    263.69 o
   7  22   5     1259.05     1199.87    395.61 o
  -6  23   5      374.50      116.26    287.50 o
  -5  23   5      604.18      550.38    330.31 o
  -4  23   5        8.04      173.77    271.51 o
  -3  23   5     1465.85     1077.50    304.63 o
  -2  23   5     1948.08     2173.57    537.61 o
  -1  23   5    10816.71    11370.74   1008.11 o
   0  23   5      456.56      874.12    430.32 o
   1  23   5     2656.78     3159.37    481.03 o
   2  23   5      253.60      377.81    254.24 o
   3  23   5     3397.66     3884.73    445.60 o
   4  23   5       61.05      317.35    318.78 o
   5  23   5      544.46      386.72    287.56 o
  -4  24   5       15.19     -276.67    318.53 o
  -3  24   5     2035.50     1899.87    833.49 o
  -2  24   5     1375.30     2905.11    904.77 o
  -1  24   5     4688.58     4487.59    580.45 o
   0  24   5        0.68      185.39    526.74 o
   1  24   5     4003.38     3542.08    526.15 o
   2  24   5      272.33      560.69    364.72 o
   3  24   5      143.52      334.24    247.41 o
 -18   0   6     4644.26     6906.92    614.66 o
 -16   0   6      728.61      455.27    244.97 o
 -14   0   6      480.76       39.89    262.24 o
 -12   0   6      350.02      670.32    223.49 o
 -10   0   6      611.78      145.65    196.48 o
  -8   0   6        9.91       10.02    183.35 o
  -6   0   6    14195.74    16441.43    389.17 o
  -4   0   6     8654.30     9233.32    306.13 o
  -2   0   6    91389.61    89755.75    983.60 o
   0   0   6      338.10      798.18    166.68 o
   2   0   6    15416.67    17534.69    552.10 o
   4   0   6    40844.62    42623.85    953.09 o
   6   0   6    11424.88    14265.68    497.90 o
   8   0   6    13254.32    15139.34    456.71 o
  10   0   6    33075.25    32734.80    995.84 o
  12   0   6       91.64      338.09    138.59 o
  14   0   6      845.54      984.61    230.25 o
  16   0   6     2559.92     2396.61    513.18 o
 -19   1   6      999.52      628.17    196.79 o
 -18   1   6     2575.33     2847.21    306.34 o
 -17   1   6      972.16      657.54    196.71 o
 -16   1   6     1102.84      924.75    208.67 o
 -15   1   6     8527.20     8865.75    446.31 o
 -14   1   6     3219.65     3667.94    308.51 o
 -13   1   6     1394.64     1025.75    169.13 o
 -12   1   6     1797.02     1432.24    184.25 o
 -11   1   6     2284.94     2503.56    217.32 o
 -10   1   6     2579.79     2362.60    210.23 o
  -9   1   6     1090.50     1326.97    178.83 o
  -8   1   6     2599.18     2637.25    216.38 o
  -7   1   6    19196.38    21862.03    377.01 o
  -6   1   6    20203.62    21072.58    321.95 o
  -5   1   6     8266.35     6726.45    198.69 o
  -4   1   6      663.60      590.21     94.57 o
  -3   1   6      197.14       63.65     64.78 o
  -2   1   6    12067.36    13479.21    318.74 o
  -1   1   6      144.90       95.74     83.70 o
   0   1   6     6560.03     6522.60    175.26 o
   1   1   6    45066.27    42987.60    414.85 o
   2   1   6   107790.45   112684.81   1019.97 o
   3   1   6    26317.01    23686.36    487.74 o
   4   1   6    10252.15     9279.19    417.18 o
   5   1   6    12663.50    11191.68    386.43 o
   6   1   6    23006.75    22894.34    495.17 o
   7   1   6      363.15      199.73    110.78 o
   8   1   6     8410.07     9055.19    317.19 o
   9   1   6     2770.25     2571.01    126.35 o
  10   1   6      165.86       73.81     59.04 o
  11   1   6       23.96       26.23     89.73 o
  12   1   6     4444.41     3594.60    262.33 o
  13   1   6      504.12      163.92    157.14 o
  14   1   6     2565.40     2481.48    278.55 o
  15   1   6      721.59      325.71    223.08 o
  16   1   6     2684.95     2091.69    319.43 o
  17   1   6       67.63      266.58    242.38 o
 -19   2   6     2467.94     2103.40    370.19 o
 -18   2   6     4191.70     3497.24    338.90 o
 -17   2   6       96.37      355.49    228.20 o
 -16   2   6     1267.16     1393.70    225.78 o
 -15   2   6     4741.57     4794.23    346.07 o
 -14   2   6     1481.09     1242.01    193.20 o
 -13   2   6     1022.99      771.22    167.35 o
 -12   2   6      338.81      240.70    153.40 o
 -11   2   6    36660.00    37824.48    674.75 o
 -10   2   6        3.12     -136.59    136.59 o
  -9   2   6      775.17      427.63    127.92 o
  -8   2   6        9.42     -104.01    104.01 o
  -7   2   6     1280.91     1093.34    114.05 o
  -6   2   6     3564.40     4291.40    212.10 o
  -5   2   6      135.29       13.89     90.25 o
  -4   2   6     2317.68     2207.82    134.56 o
  -3   2   6      976.10      954.48    102.15 o
  -2   2   6      574.51      412.00    117.88 o
  -1   2   6     7620.29     7687.44    209.84 o
   0   2   6    72394.45    75800.41    635.14 o
   1   2   6     2971.46     2885.95    142.86 o
   2   2   6     3109.72     2826.02    192.86 o
   3   2   6    27698.64    28941.60    607.77 o
   4   2   6     5431.16     5164.59    188.60 o
   5   2   6      405.40      521.59     78.01 o
   6   2   6    45079.87    45353.08    855.03 o
   7   2   6      970.17      837.15    123.78 o
   8   2   6     8833.73     7127.65    340.90 o
   9   2   6     1418.81     1031.57    153.14 o
  10   2   6      116.16       96.25     59.58 o
  11   2   6     3704.71     3549.37    160.29 o
  12   2   6     5306.43     6054.25    393.89 o
  13   2   6     1257.10      801.37    215.59 o
  14   2   6     5844.09     5613.65    459.84 o
  15   2   6     6961.23     6389.96    498.98 o
  16   2   6     2897.73     2354.51    382.37 o
  17   2   6      203.49      214.29    206.68 o
 -19   3   6     2163.40     1959.44    340.88 o
 -18   3   6     1262.90     1773.78    273.60 o
 -17   3   6     1275.69     1406.49    248.83 o
 -16   3   6     4138.17     3849.88    349.07 o
 -15   3   6     8346.70     8232.09    425.95 o
 -14   3   6     2082.19     1949.13    223.75 o
 -13   3   6     2370.07     2015.27    219.85 o
 -12   3   6      501.88      472.82    139.71 o
 -11   3   6     3380.26     3443.53    244.66 o
 -10   3   6    11520.90    10890.31    429.93 o
  -9   3   6     7389.80     7127.09    338.15 o
  -8   3   6     9144.50    10151.80    640.88 o
  -7   3   6    10632.53    11029.51    339.28 o
  -6   3   6      634.68     1358.12    145.44 o
  -5   3   6     2393.82     2526.45    185.50 o
  -4   3   6    10091.02    11584.91    272.96 o
  -3   3   6     8051.64     7877.35    279.15 o
  -2   3   6     5046.64     4974.81    204.58 o
  -1   3   6    16349.91    14919.78    309.76 o
   0   3   6       68.04      288.79     84.59 o
   1   3   6     1439.09     2320.87    135.79 o
   2   3   6     1533.25     2008.77    135.67 o
   3   3   6    34756.90    34711.97    670.58 o
   4   3   6    40196.89    37504.65   1019.33 o
   5   3   6     6640.36     5611.23    254.09 o
   6   3   6     5665.88     5460.57    255.65 o
   7   3   6    14971.14    14515.18    424.27 o
   8   3   6     5600.66     5309.38    230.68 o
   9   3   6    25286.06    25357.40    624.67 o
  10   3   6     6226.50     6350.69    310.93 o
  11   3   6    10721.85    10735.48    304.75 o
  12   3   6     4591.24     5260.80    300.78 o
  13   3   6     2453.17     2370.67    272.95 o
  14   3   6      275.19      316.42    233.44 o
  15   3   6     1080.13     1252.01    281.30 o
  16   3   6      222.82      208.81    303.95 o
  17   3   6      849.37      521.40    365.98 o
 -18   4   6      176.36      202.43    219.65 o
 -17   4   6     1008.13      698.40    211.23 o
 -16   4   6     3555.18     4155.45    359.22 o
 -15   4   6     3470.58     3396.24    322.86 o
 -14   4   6     4968.22     5437.23    369.93 o
 -13   4   6     1438.71     1242.36    176.79 o
 -12   4   6      403.49      423.07    204.89 o
 -11   4   6      254.67      378.81    148.01 o
 -10   4   6     1305.05     1516.08    231.15 o
  -9   4   6     6174.27     6391.77    283.47 o
  -8   4   6     4114.31     3853.62    223.91 o
  -7   4   6     2803.23     3000.34    189.83 o
  -6   4   6    11362.63    10134.71    311.32 o
  -5   4   6      929.30      928.23    120.21 o
  -4   4   6    12782.12    12509.22    356.27 o
  -3   4   6      566.79      511.03    112.71 o
  -2   4   6      330.80      210.37     88.82 o
  -1   4   6     2995.62     2293.80    148.67 o
   0   4   6    13775.04    17707.71    334.81 o
   1   4   6     2610.17     2497.11    148.36 o
   2   4   6    12350.59    12973.25    296.05 o
   3   4   6     5499.50     6034.93    212.45 o
   4   4   6    19942.27    16550.28    304.02 o
   5   4   6    53743.45    51704.75    568.39 o
   6   4   6     6046.54     4991.29    367.04 o
   7   4   6      108.72      134.79    110.70 o
   8   4   6    15276.89    15320.83    648.81 o
   9   4   6    45791.18    43110.95   1087.59 o
  10   4   6      325.30      616.29    113.44 o
  11   4   6     7029.60     7458.40    341.99 o
  12   4   6      117.58      169.96    128.21 o
  13   4   6       53.05      382.63    176.09 o
  14   4   6     2908.65     3134.00    352.65 o
  15   4   6     4937.27     5324.64    528.54 o
  16   4   6       12.19     -118.65    337.74 o
  17   4   6     1004.99      699.96    355.03 o
 -18   5   6      193.97      449.23    222.94 o
 -17   5   6      889.49     1116.65    236.04 o
 -16   5   6      927.18      913.21    275.34 o
 -15   5   6     2436.08     2633.01    287.92 o
 -14   5   6        7.64       32.96    233.85 o
 -13   5   6     5961.58     5672.28    315.08 o
 -12   5   6     3298.24     3006.50    254.58 o
 -11   5   6      105.12      -52.27    168.49 o
 -10   5   6    16965.62    17769.61    610.09 o
  -9   5   6    14106.07    14690.17    415.42 o
  -8   5   6       14.48      -77.72    120.00 o
  -7   5   6       32.59       64.64     89.01 o
  -6   5   6     1099.82     1261.94    130.19 o
  -5   5   6    13240.43    12627.93    333.32 o
  -4   5   6      458.00      775.19    175.37 o
  -3   5   6     3010.88     2175.43    223.74 o
  -2   5   6      266.36      236.49    129.08 o
  -1   5   6    80254.25    81160.86   1195.12 o
   0   5   6        5.20      167.01    101.74 o
   1   5   6    57430.18    55632.77   1079.91 o
   2   5   6    13037.54    13287.33    344.79 o
   3   5   6     1071.80     1466.53    122.64 o
   4   5   6        4.83      112.06     85.06 o
   5   5   6    10368.11    11922.09    316.29 o
   6   5   6      546.02      532.45     87.70 o
   7   5   6    43856.91    44336.96   1339.20 o
   8   5   6     2524.13     2475.36    197.74 o
   9   5   6     9053.40     8535.78    442.14 o
  10   5   6     8111.55     8437.70    322.13 o
  11   5   6      892.15     1325.20    181.61 o
  12   5   6     1151.74     1105.42    171.98 o
  13   5   6    13586.14    14761.86    658.46 o
  14   5   6     2922.20     2716.99    381.10 o
  15   5   6      332.13     1249.49    457.84 o
  16   5   6       87.43      -16.83    325.94 o
  17   5   6     3144.82     4624.12    581.16 o
 -18   6   6     3317.23     3101.13    541.64 o
 -17   6   6     2732.36     2283.38    456.20 o
 -16   6   6       10.34      155.52    183.30 o
 -15   6   6    11122.23    10351.95    506.84 o
 -14   6   6      147.61     -185.33    185.33 o
 -13   6   6     1377.26     1055.44    210.09 o
 -12   6   6     9127.31     8578.79    453.43 o
 -11   6   6      736.64      771.80    199.50 o
 -10   6   6      656.55      685.67    251.82 o
  -9   6   6     1339.90     1356.69    146.52 o
  -8   6   6     1162.62     1623.83    169.39 o
  -7   6   6      182.06      215.90    128.09 o
  -6   6   6      355.86      298.92    122.81 o
  -5   6   6    39240.68    39506.30    816.48 o
  -4   6   6    31269.92    30174.88    825.70 o
  -3   6   6     4906.00     3973.25    245.84 o
  -2   6   6      837.76     1177.42    150.57 o
  -1   6   6      118.85      162.42     90.11 o
   0   6   6        7.70       94.34     94.11 o
   1   6   6     6124.81     6129.12    246.21 o
   2   6   6     9049.08     8212.65    294.57 o
   3   6   6       42.25      149.22     94.58 o
   4   6   6    39063.64    35792.02    891.50 o
   5   6   6    15950.88    16102.01    377.31 o
   6   6   6     2546.78     2267.58    201.33 o
   7   6   6      362.73      285.38     95.40 o
   8   6   6     1463.00     1103.93    102.53 o
   9   6   6    24237.24    19689.73    913.68 o
  10   6   6     8705.84     7555.77    476.10 o
  11   6   6      689.71      576.34    167.84 o
  12   6   6       25.38      -94.31    165.83 o
  13   6   6      151.03      381.37    207.46 o
  14   6   6     1266.40     1020.34    389.59 o
  15   6   6      264.68      456.03    385.39 o
  16   6   6     1393.38     1388.52    505.40 o
  17   6   6     1073.60     1599.43    411.72 o
 -18   7   6      530.80      662.95    384.24 o
 -17   7   6      159.11     -239.64    292.81 o
 -16   7   6     2922.27     2241.69    345.93 o
 -15   7   6      686.85      779.86    274.03 o
 -14   7   6     1345.92     1002.81    236.71 o
 -13   7   6      263.13      204.38    181.67 o
 -12   7   6      777.66      423.77    212.04 o
 -11   7   6       13.82      149.20    136.52 o
 -10   7   6      261.19      909.12    266.37 o
  -9   7   6     4758.48     5226.35    253.89 o
  -8   7   6    45847.59    44421.18    743.64 o
  -7   7   6     8958.20     9621.04    325.86 o
  -6   7   6     8915.14     8867.72    337.53 o
  -5   7   6    16288.99    16997.36    510.42 o
  -4   7   6    33177.73    32767.13    756.36 o
  -3   7   6     5883.65     6138.38    301.98 o
  -2   7   6      488.39      261.74    123.51 o
  -1   7   6     1895.48     2846.17    191.94 o
   0   7   6     7267.76     9022.64    302.25 o
   1   7   6      633.83      405.93    113.79 o
   2   7   6     3083.08     3410.72    200.18 o
   3   7   6     6050.71     5648.64    221.66 o
   4   7   6    14107.56    13959.47    381.07 o
   5   7   6    26014.69    25435.78    485.65 o
   6   7   6    12870.56    13720.67    362.02 o
   7   7   6      104.56      144.41     47.09 o
   8   7   6    16652.22    16175.03    789.29 o
   9   7   6     5940.21     6119.69    376.84 o
  10   7   6     3817.28     4750.20    301.83 o
  11   7   6     1873.64     2069.91    281.65 o
  12   7   6     2312.15     2804.38    305.54 o
  13   7   6        8.58       32.46    266.88 o
  14   7   6       85.21      131.49    293.15 o
  15   7   6      405.46      -56.55    308.44 o
  16   7   6      146.51      -72.22    270.63 o
  17   7   6      661.48      511.84    305.81 o
 -18   8   6      647.44      643.22    364.50 o
 -17   8   6     2346.19     1622.51    379.44 o
 -16   8   6       47.23       70.81    481.12 o
 -15   8   6      349.76       96.72    271.24 o
 -14   8   6     1718.39     1726.76    220.03 o
 -13   8   6     1775.89     2100.62    270.12 o
 -12   8   6    11636.94    10866.39    548.39 o
 -11   8   6     1288.43     1597.10    175.06 o
 -10   8   6     3985.26     3559.75    219.14 o
  -9   8   6     2685.07     2653.30    194.23 o
  -8   8   6    26152.51    26023.73    459.71 o
  -7   8   6       68.34      156.54    114.94 o
  -6   8   6     5594.32     5779.81    298.44 o
  -5   8   6     1064.61      776.06    135.60 o
  -4   8   6     9454.96     9727.58    360.40 o
  -3   8   6    66537.70    70539.53   1230.58 o
  -2   8   6     5074.02     5827.17    307.36 o
  -1   8   6       41.39      285.93    109.80 o
   0   8   6    42443.14    44637.58   1029.86 o
   1   8   6     5205.08     5447.84    257.91 o
   2   8   6     2624.38     1782.35    154.00 o
   3   8   6    17284.65    18693.38    391.92 o
   4   8   6    15161.37    16725.27    363.56 o
   5   8   6      242.84      313.19     85.66 o
   6   8   6     7115.36     5993.23    234.78 o
   7   8   6     4964.39     4627.59    301.74 o
   8   8   6     7150.15     6729.73    347.12 o
   9   8   6      449.90       77.43    203.42 o
  10   8   6     1826.54     2386.68    226.47 o
  11   8   6      985.04      849.67    206.00 o
  12   8   6     4146.45     4960.25    617.85 o
  13   8   6      898.18     1071.52    435.55 o
  14   8   6    10707.60    11625.30    801.05 o
  15   8   6      771.25      561.73    307.37 o
  16   8   6     5592.77     4934.47    594.97 o
 -17   9   6      110.74      249.88    283.42 o
 -16   9   6     8468.07     8404.63    713.52 o
 -15   9   6       82.65      -19.64    252.65 o
 -14   9   6      602.31      626.43    244.46 o
 -13   9   6    15708.22    16978.20    653.51 o
 -12   9   6     1856.24     1989.26    204.15 o
 -11   9   6     1543.32     1452.35    152.92 o
 -10   9   6     7438.76     7474.41    295.81 o
  -9   9   6     6232.86     6204.58    272.91 o
  -8   9   6     1015.22      973.17    125.90 o
  -7   9   6    25674.80    24991.20    784.10 o
  -6   9   6    15808.62    15877.51    642.79 o
  -5   9   6      951.78     1101.70    129.71 o
  -4   9   6    35450.34    35309.65    769.66 o
  -3   9   6    14450.55    13208.00    395.26 o
  -2   9   6     1399.20     1666.73    194.98 o
  -1   9   6      462.17      341.99    102.57 o
   0   9   6     9535.75     9168.17    283.84 o
   1   9   6      970.41     1581.42    218.67 o
   2   9   6     5443.58     4470.58    266.14 o
   3   9   6     9261.37     8300.17    256.06 o
   4   9   6      903.08     1072.90    118.19 o
   5   9   6     9521.78     9227.17    278.61 o
   6   9   6     7532.79     8165.48    366.22 o
   7   9   6     6057.03     5125.84    329.52 o
   8   9   6     9669.11    10438.49   1191.99 o
   9   9   6       23.46      -86.64    256.58 o
  10   9   6        2.53       24.81    110.10 o
  11   9   6     1859.71     1603.28    439.94 o
  12   9   6    18787.41    17620.33   1121.37 o
  13   9   6     4314.74     4820.85    682.87 o
  14   9   6     1341.83     1809.48    406.39 o
  15   9   6      104.17     -188.02    288.24 o
  16   9   6      114.50      646.36    354.74 o
 -17  10   6     3691.80     3885.89    521.94 o
 -16  10   6        9.96      251.65    291.51 o
 -15  10   6      706.15     1072.03    603.71 o
 -14  10   6     5324.84     4745.32    481.09 o
 -13  10   6     6529.27     7171.77    440.64 o
 -12  10   6     6416.90     6481.19    420.16 o
 -11  10   6      657.80      511.13    116.84 o
 -10  10   6     2763.27     2673.43    190.32 o
  -9  10   6     4302.73     4405.51    257.02 o
  -8  10   6      701.48      512.45    141.31 o
  -7  10   6     5010.64     4427.95    357.40 o
  -6  10   6      648.41      476.14     80.99 o
  -5  10   6    16502.86    15591.42    393.87 o
  -4  10   6      548.12      405.08    100.49 o
  -3  10   6    10126.12    10240.72    406.15 o
  -2  10   6    36482.29    34986.10    735.77 o
  -1  10   6    10615.95    10814.49    342.66 o
   0  10   6     1976.96     2499.93    169.66 o
   1  10   6       33.38       65.49    141.95 o
   2  10   6    11293.86    10319.49    404.66 o
   3  10   6     1243.06     1085.13    123.44 o
   4  10   6    14379.25    14902.37    374.86 o
   5  10   6     4134.26     4203.11    190.07 o
   6  10   6     3105.99     3153.10    220.75 o
   7  10   6     1017.15      973.78    198.24 o
   8  10   6      143.99       20.16    122.21 o
   9  10   6     3849.78     3833.30    284.69 o
  10  10   6    30680.75    30966.20   1268.76 o
  11  10   6      115.49      -27.50    337.67 o
  12  10   6       23.57      149.80    424.83 o
  13  10   6      725.08     1007.74    411.78 o
  14  10   6      732.34      393.59    588.66 o
  15  10   6      193.68      180.29    292.67 o
  16  10   6     2827.41     3154.28    489.20 o
 -17  11   6      133.67      382.16    312.29 o
 -16  11   6       53.80      172.09    492.04 o
 -15  11   6     6777.76     6929.75    826.64 o
 -14  11   6      545.34      823.05    412.45 o
 -13  11   6      599.28      550.90    203.43 o
 -12  11   6       28.19      210.55    174.00 o
 -11  11   6     4225.39     4657.09    280.90 o
 -10  11   6     3938.59     4262.29    279.15 o
  -9  11   6      493.76      616.98    218.01 o
  -8  11   6      949.55      744.00    211.82 o
  -7  11   6      279.73     -299.85    299.85 o
  -6  11   6     1941.38     2042.40    248.07 o
  -5  11   6     3492.68     3990.64    335.77 o
  -4  11   6     2149.11     1608.84    147.75 o
  -3  11   6       90.15       26.48    142.17 o
  -2  11   6    16413.88    16586.64    454.29 o
  -1  11   6     5111.90     4927.87    255.34 o
   0  11   6      555.66      786.14    162.29 o
   1  11   6    23735.39    23622.22    580.64 o
   2  11   6    18839.24    18173.59    500.98 o
   3  11   6      127.00      -36.59     92.06 o
   4  11   6      197.88       23.75     70.90 o
   5  11   6     1720.85     1600.80    191.07 o
   6  11   6      353.02      578.52    127.40 o
   7  11   6      656.55      486.43    168.19 o
   8  11   6     3190.05     2633.07    238.62 o
   9  11   6      328.96      136.09    240.96 o
  10  11   6      215.20       50.45    219.68 o
  11  11   6        7.43      121.37    198.19 o
  12  11   6     1552.00     2047.75    706.71 o
  13  11   6     7453.00     7332.84    815.14 o
  14  11   6     3827.20     4024.58    646.40 o
  15  11   6     1125.80     1823.30    420.65 o
 -16  12   6      884.18     1105.15    446.17 o
 -15  12   6      313.84     -484.05    484.05 o
 -14  12   6     2083.65     1842.19    512.75 o
 -13  12   6     1302.13     1298.48    227.42 o
 -12  12   6     3163.13     3985.82    410.73 o
 -11  12   6    14066.31    14535.27    629.72 o
 -10  12   6      427.70      594.47    198.29 o
  -9  12   6     3106.49     3281.87    265.13 o
  -8  12   6    16946.24    16529.04    692.34 o
  -7  12   6      228.99      106.55    266.32 o
  -6  12   6      164.69      -39.16    186.29 o
  -5  12   6     9612.96    10537.03    505.81 o
  -4  12   6    12824.70    13118.45    559.66 o
  -3  12   6     1010.81      936.38    124.97 o
  -2  12   6     3708.51     4155.56    253.40 o
  -1  12   6    11317.99    11092.04    380.46 o
   0  12   6     2252.20     2138.97    173.75 o
   1  12   6     7089.10     7505.99    348.14 o
   2  12   6     4615.71     4267.71    264.05 o
   3  12   6     7603.34     7529.02    332.74 o
   4  12   6     6126.83     6733.86    247.66 o
   5  12   6    16662.63    15836.06    629.60 o
   6  12   6    10277.11     9619.45    381.27 o
   7  12   6       79.40      210.42    131.53 o
   8  12   6      191.34      468.33    260.37 o
   9  12   6      468.52      828.38    233.01 o
  10  12   6      277.04      198.19    210.16 o
  11  12   6     5849.89     5954.86    532.61 o
  12  12   6     4702.09     4352.60    650.48 o
  13  12   6      218.54       50.83    358.57 o
  14  12   6       29.89      650.03    418.04 o
  15  12   6     2979.86     2756.45    907.94 o
 -16  13   6       33.41      238.90    788.68 o
 -15  13   6     5427.28     4526.83    701.88 o
 -14  13   6      183.18       82.16    510.09 o
 -13  13   6     1173.26      855.53    528.89 o
 -12  13   6    10150.85     9306.25    523.29 o
 -11  13   6      700.44      993.25    255.39 o
 -10  13   6     4340.31     4266.69    286.02 o
  -9  13   6       24.65       50.60    183.75 o
  -8  13   6       12.28      265.52    190.46 o
  -7  13   6     1161.90     1600.44    245.50 o
  -6  13   6     8683.81     8566.75    477.62 o
  -5  13   6     4908.43     4887.86    467.39 o
  -4  13   6     1987.69     2218.13    268.72 o
  -3  13   6     9832.37     9322.36    264.27 o
  -2  13   6      182.29      128.02     88.26 o
  -1  13   6     9579.71     9163.30    307.70 o
   0  13   6     1867.09     1740.82    196.25 o
   1  13   6      148.93      100.89    133.79 o
   2  13   6      361.28      342.38    100.78 o
   3  13   6     5921.95     5161.71    248.54 o
   4  13   6     1746.67     1532.34    150.39 o
   5  13   6      102.82      102.72    133.34 o
   6  13   6     5012.59     4541.62    333.89 o
   7  13   6     3611.56     4160.83    327.20 o
   8  13   6    10435.86    10486.08    580.86 o
   9  13   6     2881.20     3049.77    343.42 o
  10  13   6      433.14      452.02    228.85 o
  11  13   6    11769.08    12335.47    760.68 o
  12  13   6      238.47      586.45    344.00 o
  13  13   6     4825.10     4222.99    664.84 o
  14  13   6     1752.25     1937.20   1585.28 o
 -15  14   6      364.92      703.69    448.09 o
 -14  14   6     4961.28     4797.05    713.88 o
 -13  14   6      268.01      559.11    389.09 o
 -12  14   6      279.90      329.64    219.30 o
 -11  14   6     1348.84     1246.02    267.09 o
 -10  14   6       27.99      172.62    232.20 o
  -9  14   6     2253.27     2267.40    254.28 o
  -8  14   6      761.18     1060.67    261.00 o
  -7  14   6     3468.14     4347.32    369.70 o
  -6  14   6    27535.08    28521.74    863.77 o
  -5  14   6      378.93      558.69    223.68 o
  -4  14   6     1897.05     1994.02    274.84 o
  -3  14   6       26.89       26.17     85.75 o
  -2  14   6     4186.56     4669.84    222.84 o
  -1  14   6     7234.69     6799.56    275.96 o
   0  14   6      285.02      251.19    117.44 o
   1  14   6     2502.39     2161.95    188.85 o
   2  14   6    13090.43    13349.10    376.08 o
   3  14   6    10628.76    10151.70    323.21 o
   4  14   6      421.58      608.34    108.06 o
   5  14   6     3462.29     3540.05    225.01 o
   6  14   6    17019.00    16466.67    631.13 o
   7  14   6        7.09       -1.14    192.40 o
   8  14   6     1536.12      996.70    247.56 o
   9  14   6     5671.56     4813.77    424.80 o
  10  14   6      782.91      965.85    270.75 o
  11  14   6      830.52     1012.78    298.84 o
  12  14   6     1001.58      718.39    535.80 o
  13  14   6       21.77      258.83    616.15 o
  14  14   6      197.17      221.21    688.16 o
 -15  15   6      738.88     1424.06   1155.06 o
 -14  15   6     1621.44     1652.73    484.32 o
 -13  15   6      262.96      -72.84    340.52 o
 -12  15   6      747.00      659.68    267.57 o
 -11  15   6      736.92     1079.35    247.85 o
 -10  15   6    24378.30    25440.51   1122.25 o
  -9  15   6      802.20      739.67    202.60 o
  -8  15   6       11.86      407.20    252.41 o
  -7  15   6       68.24      409.55    224.80 o
  -6  15   6       52.42      435.33    210.54 o
  -5  15   6     1444.02     1197.36    283.67 o
  -4  15   6     1134.47     1159.63    191.25 o
  -3  15   6        3.20     -170.01    170.01 o
  -2  15   6     7436.60     7467.46    273.60 o
  -1  15   6       62.83      121.04    107.16 o
   0  15   6      234.61      151.34    119.11 o
   1  15   6      873.73      860.67    164.37 o
   2  15   6    27551.57    27951.66    604.40 o
   3  15   6       12.65      -55.45    118.13 o
   4  15   6       12.18      -45.09    183.56 o
   5  15   6      295.21      293.26    183.92 o
   6  15   6      105.96      -14.29    183.91 o
   7  15   6     7333.85     7152.16    436.20 o
   8  15   6     1789.06     1651.45    255.36 o
   9  15   6     5445.66     4969.25    504.60 o
  10  15   6     5501.08     6734.51    606.03 o
  11  15   6       58.99      -79.44    236.73 o
  12  15   6     2714.51     2733.22    441.91 o
  13  15   6       41.79      602.09    353.80 o
 -14  16   6     3749.60     4073.05    701.62 o
 -13  16   6      787.71     1610.28    794.94 o
 -12  16   6     7016.19     6304.88    802.18 o
 -11  16   6        7.90      137.80    329.56 o
 -10  16   6      114.54      182.77    226.87 o
  -9  16   6       28.28      -14.27    372.83 o
  -8  16   6     4328.08     4219.42    387.84 o
  -7  16   6       93.90      190.21    221.15 o
  -6  16   6    18297.49    18879.63    738.41 o
  -5  16   6     3263.24     3878.60    364.98 o
  -4  16   6      756.96      815.57    187.20 o
  -3  16   6     4182.09     4893.46    338.36 o
  -2  16   6    19217.09    19911.84    441.60 o
  -1  16   6     1296.74     1539.54    158.99 o
   0  16   6     2431.63     2792.40    215.66 o
   1  16   6     5294.69     5220.31    323.25 o
   2  16   6      467.34      778.93    246.04 o
   3  16   6     1133.93     1232.87    172.18 o
   4  16   6      195.19      100.97    180.81 o
   5  16   6     1031.36      861.31    185.30 o
   6  16   6     6295.27     6137.73    382.19 o
   7  16   6      205.70      152.55    183.97 o
   8  16   6      562.52      231.39    216.02 o
   9  16   6       63.14      247.59    236.49 o
  10  16   6      559.70     1029.55    317.67 o
  11  16   6        6.49      154.52    275.49 o
  12  16   6       19.17        6.84    258.93 o
  13  16   6      188.01      -51.00    580.86 o
 -13  17   6     1048.30     1767.77    509.12 o
 -12  17   6     4468.68     5052.69    714.82 o
 -11  17   6      147.04      223.43    290.19 o
 -10  17   6     5770.08     6257.30    844.73 o
  -9  17   6       31.57     -177.35    349.20 o
  -8  17   6    12234.67    14467.76   1006.94 o
  -7  17   6     1634.29     1131.44    236.18 o
  -6  17   6     4616.41     4348.06    432.42 o
  -5  17   6     3994.98     4003.46    325.30 o
  -4  17   6     2286.45     2363.71    265.92 o
  -3  17   6     4184.80     4795.75    340.81 o
  -2  17   6     1853.31     1797.23    226.24 o
  -1  17   6      901.31      714.50    124.47 o
   0  17   6     1023.60     1248.59    165.63 o
   1  17   6      570.32      578.88    153.99 o
   2  17   6     1179.32      874.71    167.03 o
   3  17   6     3585.81     3135.42    279.13 o
   4  17   6     5353.46     4508.64    325.38 o
   5  17   6     1226.59     1357.93    219.78 o
   6  17   6     5822.47     6036.76    391.60 o
   7  17   6     2307.78     2905.45    307.14 o
   8  17   6     8046.49     7770.84    488.73 o
   9  17   6     1008.96     1273.80    271.46 o
  10  17   6      632.75        1.49    272.51 o
  11  17   6     2448.90     2281.96    428.47 o
  12  17   6       43.49     -166.42    284.21 o
 -12  18   6     3278.94     4966.67   1141.63 o
 -11  18   6     5869.20     7382.55    841.56 o
 -10  18   6      238.61      239.34    832.40 o
  -9  18   6     3000.99     4111.42    519.35 o
  -8  18   6    16321.72    17744.41    971.19 o
  -7  18   6     6173.18     6125.04    591.00 o
  -6  18   6      795.19      760.48    388.03 o
  -5  18   6      285.97      488.14    207.48 o
  -4  18   6      182.66      184.60    166.82 o
  -3  18   6     8338.30     8674.12    460.08 o
  -2  18   6     1293.56     1273.48    196.15 o
  -1  18   6      239.74      189.78    157.50 o
   0  18   6     2287.99     2415.21    219.52 o
   1  18   6       67.67     -137.33    137.33 o
   2  18   6     3877.57     4003.70    318.14 o
   3  18   6      863.20      669.35    190.96 o
   4  18   6     3765.40     4956.16    362.02 o
   5  18   6     1893.25     1537.57    246.27 o
   6  18   6      755.88      517.45    203.78 o
   7  18   6      750.71      733.42    221.71 o
   8  18   6      268.37      481.89    203.41 o
   9  18   6      205.80      282.17    205.98 o
  10  18   6      772.44     1192.10    290.19 o
  11  18   6     2241.25     2597.30    443.61 o
 -12  19   6     2331.34     2954.93    648.89 o
 -11  19   6     1982.36     2173.24    751.17 o
 -10  19   6      500.52      535.28    697.99 o
  -9  19   6     4638.75     5563.88    589.88 o
  -8  19   6      172.67      874.34    446.59 o
  -7  19   6      983.74      900.29    298.80 o
  -6  19   6     2226.67     2711.95    359.91 o
  -5  19   6     6379.96     6765.12    495.09 o
  -4  19   6     3902.86     4153.58    393.58 o
  -3  19   6     2829.61     3345.81    298.98 o
  -2  19   6       35.63      122.80    143.82 o
  -1  19   6     1275.79      978.10    223.57 o
   0  19   6      274.56      270.53    169.08 o
   1  19   6     3590.29     3378.72    296.54 o
   2  19   6      343.85      387.00    170.49 o
   3  19   6       56.19       23.02    181.96 o
   4  19   6      235.80      284.69    175.37 o
   5  19   6       15.87     -180.55    206.33 o
   6  19   6     7496.33     6726.87    463.55 o
   7  19   6     1064.11     1382.55    273.58 o
   8  19   6     6091.04     5811.62    443.13 o
   9  19   6     1066.55      522.32    211.45 o
  10  19   6      420.24      220.04    314.29 o
 -11  20   6     1049.88     1009.42    454.54 o
 -10  20   6      162.47      700.07    330.37 o
  -9  20   6      929.17      485.73    302.66 o
  -8  20   6      159.09      211.96    298.80 o
  -7  20   6     3977.47     5217.49    479.14 o
  -6  20   6      117.43      177.33    222.16 o
  -5  20   6      737.56      538.69    232.92 o
  -4  20   6     1235.80     1275.58    268.59 o
  -3  20   6     8066.97     8026.91    445.77 o
  -2  20   6      394.68      183.05    188.99 o
  -1  20   6     7768.37     7917.13    438.91 o
   0  20   6      130.17      203.15    282.02 o
   1  20   6        7.39      157.54    312.01 o
   2  20   6      129.68      190.37    248.69 o
   3  20   6     1075.02      789.34    208.47 o
   4  20   6     1222.88     1727.24    266.25 o
   5  20   6      702.89      382.46    219.80 o
   6  20   6     1508.51     1678.86    274.17 o
   7  20   6       16.33       -7.23    219.75 o
   8  20   6      421.76      592.63    234.71 o
   9  20   6     2736.16     3406.32    367.30 o
  -9  21   6     6952.57     7065.89    708.92 o
  -8  21   6       40.32      341.27    252.98 o
  -7  21   6      673.68      143.52    261.09 o
  -6  21   6      256.43      201.14    214.07 o
  -5  21   6     5196.64     4718.45    454.07 o
  -4  21   6     6732.99     7170.50    517.17 o
  -3  21   6       97.71       82.93    230.40 o
  -2  21   6      669.77      560.25    180.11 o
  -1  21   6       22.39       84.63    213.13 o
   0  21   6      296.28      394.01    285.69 o
   1  21   6    13332.01    12731.53    801.39 o
   2  21   6       35.08     1736.01    467.40 o
   3  21   6     2229.91     1972.96    332.25 o
   4  21   6       67.32     -261.47    261.47 o
   5  21   6      201.26      260.59    190.06 o
   6  21   6     2026.78     2485.04    317.83 o
   7  21   6       39.47      152.68    220.31 o
   8  21   6     1090.59      295.21    376.99 o
  -8  22   6     3869.31     3637.37    439.77 o
  -7  22   6      291.10      456.89    249.19 o
  -6  22   6     1627.39     1644.46    313.84 o
  -5  22   6     2267.42     1704.02    311.94 o
  -4  22   6      182.22      197.58    218.30 o
  -3  22   6     3656.67     3776.58    459.30 o
  -2  22   6     1286.75      651.96    259.38 o
  -1  22   6     6096.60     6147.65    769.83 o
   0  22   6     3637.65     4043.39    495.50 o
   1  22   6      401.04      850.10    279.31 o
   2  22   6      330.33      301.58    240.82 o
   3  22   6       26.40      -13.46    255.29 o
   4  22   6     2477.12     2444.32    375.73 o
   5  22   6     3235.79     2713.52    422.11 o
   6  22   6      154.76      307.05    270.87 o
  -6  23   6     2734.42     2432.52    598.17 o
  -5  23   6     6140.87     7154.53    825.96 o
  -4  23   6     8357.81     7553.24    841.79 o
  -3  23   6       16.36     -200.76    641.52 o
  -2  23   6      577.73      -33.57    525.90 o
  -1  23   6      189.09     -261.70    540.81 o
   0  23   6     4957.05     5705.95    795.89 o
   1  23   6     2124.10     1977.52    370.91 o
   2  23   6      387.32      687.18    269.84 o
   3  23   6       19.42      705.96    266.15 o
   4  23   6        5.27     -116.77    264.91 o
  -2  24   6     2032.49     1732.20    841.99 o
  -1  24   6     1647.34     1571.41    458.78 o
   0  24   6     2387.95     3026.22    488.45 o
   1  24   6      187.46      250.02    325.87 o
 -17   0   7      229.41      161.28    267.83 o
 -15   0   7     7776.89     6510.34    570.33 o
 -13   0   7      722.77      861.15    250.91 o
 -11   0   7    21115.01    21390.56    825.16 o
  -9   0   7    11616.63    12071.29    552.21 o
  -7   0   7       59.82       42.33    165.70 o
  -5   0   7    10357.41    11271.32    341.37 o
  -3   0   7    22749.33    21315.21    671.11 o
  -1   0   7      294.90      387.86    155.01 o
   1   0   7    14473.17    17138.87    420.02 o
   3   0   7   117935.79   109154.78   1519.95 o
   5   0   7     1172.05     1414.74    249.79 o
   7   0   7       31.17      164.03    164.64 o
   9   0   7      766.38     1091.64    225.05 o
  11   0   7     1069.19      586.03    184.93 o
  13   0   7     2409.07     2162.35    311.18 o
  15   0   7     3052.56     2340.80    456.90 o
  17   0   7      870.37      338.10    531.42 o
 -18   1   7      300.05      109.83    204.80 o
 -17   1   7     4938.41     5306.62    370.30 o
 -16   1   7     1691.89     1778.23    238.39 o
 -15   1   7    10236.91     9418.57    466.45 o
 -14   1   7     1642.59     1316.29    212.82 o
 -13   1   7       89.61      -92.67    150.37 o
 -12   1   7       61.44      -76.58    162.15 o
 -11   1   7     1482.49     1699.61    171.59 o
 -10   1   7       95.23      114.79    121.24 o
  -9   1   7        5.62       12.40    115.54 o
  -8   1   7       10.18       26.89    110.95 o
  -7   1   7     1595.11     1954.81    171.12 o
  -6   1   7     6244.71     4894.43    196.46 o
  -5   1   7     1759.05      817.03    130.64 o
  -4   1   7     2294.68     2004.48    145.15 o
  -3   1   7     2809.25     3953.88    203.33 o
  -2   1   7    49900.54    46395.04    537.30 o
  -1   1   7    93791.62    97615.32    800.31 o
   0   1   7    39799.05    40343.79    498.06 o
   1   1   7    10704.04    10471.25    249.14 o
   2   1   7      430.20      294.54     71.27 o
   3   1   7       77.97       72.49    130.23 o
   4   1   7    19451.36    19720.75    521.41 o
   5   1   7     2559.54     2621.77    210.80 o
   6   1   7     2488.58     2731.49    251.81 o
   7   1   7    11277.40    10944.94    407.21 o
   8   1   7     2898.25     2056.43    206.69 o
   9   1   7     4664.75     5053.99    253.16 o
  10   1   7     2429.19     3139.32    279.37 o
  11   1   7    10792.40    11793.71    365.38 o
  12   1   7      944.27     1265.01    174.75 o
  13   1   7      321.27      215.52    170.73 o
  14   1   7      342.38      310.90    190.70 o
  15   1   7     2993.16     3859.28    562.43 o
  16   1   7     7481.77     9704.72   1046.47 o
  17   1   7      471.71      897.31    272.37 o
 -18   2   7      775.46      948.66    208.08 o
 -17   2   7      337.84      567.52    203.12 o
 -16   2   7     2453.66     2106.21    261.06 o
 -15   2   7      419.06      312.28    171.87 o
 -14   2   7     5656.30     5206.36    340.77 o
 -13   2   7      209.98      166.97    154.00 o
 -12   2   7    19312.83    19690.22    521.69 o
 -11   2   7      383.91      208.16    148.39 o
 -10   2   7     5848.18     6121.06    301.33 o
  -9   2   7     5087.71     5178.79    277.59 o
  -8   2   7      192.12      222.90    138.65 o
  -7   2   7     3044.90     2338.06    172.80 o
  -6   2   7    11844.02    10744.44    312.51 o
  -5   2   7    31182.93    28669.15    472.85 o
  -4   2   7    36343.95    39172.48    598.51 o
  -3   2   7      501.16      605.71     81.68 o
  -2   2   7    34055.19    34681.64    572.32 o
  -1   2   7    34945.13    32395.61    751.57 o
   0   2   7       94.61      156.73     67.87 o
   1   2   7    38768.05    37663.22    397.94 o
   2   2   7     9988.68    10110.09    225.03 o
   3   2   7      613.07      660.57    157.73 o
   4   2   7     1656.79     1411.20    114.27 o
   5   2   7     2633.44     2628.48    214.40 o
   6   2   7     3489.82     3157.84    260.44 o
   7   2   7    11257.84    11197.45    410.57 o
   8   2   7    37876.46    34842.35    826.86 o
   9   2   7    12456.90    13411.34    439.97 o
  10   2   7      727.80      452.92    139.90 o
  11   2   7     6001.16     5919.59    287.51 o
  12   2   7     6381.25     6116.37    396.93 o
  13   2   7      582.40      326.81    186.99 o
  14   2   7      308.75       36.75    178.21 o
  15   2   7     1854.12     2119.13    336.67 o
  16   2   7      637.05      498.69    264.36 o
  17   2   7      186.68      441.37    320.17 o
 -18   3   7     2220.09     2129.80    292.91 o
 -17   3   7     1328.19     1483.99    271.56 o
 -16   3   7      239.27      -81.82    191.70 o
 -15   3   7      554.86      400.12    183.86 o
 -14   3   7     1793.58     1965.91    311.96 o
 -13   3   7     3485.07     3394.69    264.32 o
 -12   3   7      124.85      226.25    152.84 o
 -11   3   7      883.58      536.78    151.40 o
 -10   3   7    19594.74    20467.00    598.46 o
  -9   3   7     2989.14     3086.28    255.28 o
  -8   3   7    16468.49    15033.08    392.07 o
  -7   3   7    47844.48    51407.69    875.96 o
  -6   3   7       29.50      110.83    103.77 o
  -5   3   7      931.23     1164.75    119.78 o
  -4   3   7     9712.98     8168.23    255.45 o
  -3   3   7       93.88      -37.61     86.86 o
  -2   3   7     2509.32     2003.73    157.19 o
  -1   3   7     6196.39     6292.97    239.20 o
   0   3   7    10538.44    11564.00    262.74 o
   1   3   7    27207.94    29215.66    448.71 o
   2   3   7     3338.70     3189.79    132.35 o
   3   3   7     2032.26     2758.33    235.79 o
   4   3   7    13103.22    12818.45    446.87 o
   5   3   7    50494.89    50541.10   1584.80 o
   6   3   7     4435.93     4531.50    219.79 o
   7   3   7     9306.23     9857.45    444.23 o
   8   3   7     3497.13     3327.96    219.25 o
   9   3   7     1811.48     1801.97    177.51 o
  10   3   7     4321.14     3878.47    214.21 o
  11   3   7     2670.99     1905.37    307.48 o
  12   3   7     6061.93     6978.64    416.13 o
  13   3   7     1612.84     2083.35    266.92 o
  14   3   7     1932.87     2161.31    270.76 o
  15   3   7     1231.16     1140.28    407.31 o
  16   3   7     1087.00      685.24    255.77 o
  17   3   7     1556.52     1254.13    356.92 o
 -18   4   7      163.36       58.36    350.02 o
 -17   4   7     2748.56     3258.30    333.39 o
 -16   4   7      537.60      468.63    180.16 o
 -15   4   7     1860.18     1913.23    259.07 o
 -14   4   7     3410.68     4044.31    346.71 o
 -13   4   7      176.80      103.70    143.05 o
 -12   4   7       63.33       38.26    159.55 o
 -11   4   7     4927.35     5372.17    334.14 o
 -10   4   7    17332.65    17938.92    583.24 o
  -9   4   7     2442.76     2306.68    294.41 o
  -8   4   7    19104.07    19516.76    475.24 o
  -7   4   7    12200.65    13903.69    391.12 o
  -6   4   7     4055.60     4244.11    224.94 o
  -5   4   7     6727.46     6736.63    265.38 o
  -4   4   7     6623.74     6041.81    245.50 o
  -3   4   7    43415.04    42951.29    757.37 o
  -2   4   7      349.57      652.85    118.33 o
  -1   4   7      343.88     1241.25    138.78 o
   0   4   7     1089.75     1115.13    156.73 o
   1   4   7     4919.69     5378.01    215.06 o
   2   4   7    22609.29    21964.68    404.72 o
   3   4   7     3355.42     3604.48    305.41 o
   4   4   7      376.81      529.81    125.90 o
   5   4   7      831.00      762.99     88.09 o
   6   4   7      672.15      593.33     78.22 o
   7   4   7        3.12      -37.77    146.72 o
   8   4   7     3276.84     3111.54    296.90 o
   9   4   7      230.12      308.66    193.57 o
  10   4   7     4203.98     4106.83    437.29 o
  11   4   7     4929.55     5210.70    403.50 o
  12   4   7      808.92      485.31    217.79 o
  13   4   7      154.75      217.80    182.91 o
  14   4   7     5994.31     5670.88    446.90 o
  15   4   7      492.09     1379.58    315.23 o
  16   4   7      229.07      114.90    341.56 o
  17   4   7     5296.52     5821.14    636.13 o
 -18   5   7      245.68       17.16    335.90 o
 -17   5   7      484.99      752.73    232.96 o
 -16   5   7     1577.61     2216.78    276.81 o
 -15   5   7       95.89      197.77    191.80 o
 -14   5   7     4015.15     3974.48    290.02 o
 -13   5   7     1503.51     1741.86    214.28 o
 -12   5   7     9928.33     9803.71    448.50 o
 -11   5   7       45.96      134.15    164.09 o
 -10   5   7      554.42     1028.60    277.78 o
  -9   5   7     6926.78     6433.20    396.98 o
  -8   5   7     3789.34     3743.20    223.47 o
  -7   5   7        8.90       68.87     97.37 o
  -6   5   7    40374.12    39684.71    624.91 o
  -5   5   7       27.77      -50.74    135.68 o
  -4   5   7    18310.65    20533.86    786.66 o
  -3   5   7     1883.56     2156.48    218.80 o
  -2   5   7      846.02      885.12    137.96 o
  -1   5   7     1533.87     1495.41    289.14 o
   0   5   7    40023.70    43028.94    706.17 o
   1   5   7     1356.98      788.26    153.14 o
   2   5   7     9407.56     9253.82    280.49 o
   3   5   7       35.29       -6.23     90.14 o
   4   5   7      164.79      173.28     92.19 o
   5   5   7     1251.22     1193.35    106.22 o
   6   5   7    13525.97    12956.07    336.69 o
   7   5   7      588.19      680.60    119.32 o
   8   5   7      605.71      586.48    361.19 o
   9   5   7      135.88       29.56    172.01 o
  10   5   7     6016.64     5429.66    573.33 o
  11   5   7     4026.46     4098.27    291.93 o
  12   5   7     2051.52     2236.37    313.56 o
  13   5   7      163.42      502.06    222.99 o
  14   5   7      152.32      128.04    192.84 o
  15   5   7      144.82     -331.81    341.28 o
  16   5   7      401.06      294.73    391.46 o
 -18   6   7      924.24      834.55    292.96 o
 -17   6   7      547.47      913.15    268.30 o
 -16   6   7        4.09     -195.49    334.83 o
 -15   6   7     2519.54     2794.57    286.59 o
 -14   6   7     1123.29      833.09    188.26 o
 -13   6   7      323.73      497.36    162.00 o
 -12   6   7     8830.36     7997.08    461.59 o
 -11   6   7     2086.24     2077.33    266.95 o
 -10   6   7      931.42     1030.71    147.08 o
  -9   6   7    16319.27    16589.27    459.50 o
  -8   6   7    29562.56    30702.06    638.80 o
  -7   6   7     2362.62     2396.01    182.43 o
  -6   6   7      111.12      136.41    107.00 o
  -5   6   7      587.53      364.20    134.66 o
  -4   6   7       20.50      122.40    132.62 o
  -3   6   7    25796.02    23198.90    886.18 o
  -2   6   7      383.02      246.27    163.08 o
  -1   6   7     8259.42     6681.46    307.59 o
   0   6   7     5893.60     6332.95    284.81 o
   1   6   7       61.92      231.30    104.36 o
   2   6   7    14263.92    14230.27    433.95 o
   3   6   7    11126.20    11117.36    338.22 o
   4   6   7    13253.31    13573.41    509.25 o
   5   6   7      180.38      100.59     85.23 o
   6   6   7    13177.29    13670.46    342.97 o
   7   6   7     4716.19     5385.51    245.67 o
   8   6   7      719.43     1012.57    117.67 o
   9   6   7    12869.34    13418.90    740.82 o
  10   6   7      601.17      675.55    115.49 o
  11   6   7     1730.42     1651.93    212.91 o
  12   6   7      476.18      638.92    208.57 o
  13   6   7     7543.47     7252.88    484.86 o
  14   6   7       58.31       82.85    422.04 o
  15   6   7      118.94     -224.50    362.82 o
  16   6   7      309.87      496.40    356.07 o
 -18   7   7     2534.35     2168.60    437.08 o
 -17   7   7      348.96      665.11    329.57 o
 -16   7   7       53.32      192.92    253.90 o
 -15   7   7        2.04       59.14    244.44 o
 -14   7   7     2088.78     2100.76    259.67 o
 -13   7   7      398.57      238.20    215.47 o
 -12   7   7     1796.41     2150.00    365.71 o
 -11   7   7    19149.61    19415.26    699.65 o
 -10   7   7     3487.17     3607.98    239.60 o
  -9   7   7     2213.04     2305.40    195.56 o
  -8   7   7     4704.46     4858.60    261.37 o
  -7   7   7    35840.05    34673.79    758.26 o
  -6   7   7     1050.32      435.97    248.86 o
  -5   7   7     1884.09     2577.97    255.41 o
  -4   7   7    35099.23    34755.80    950.68 o
  -3   7   7      183.13      -87.69    127.20 o
  -2   7   7     4882.14     3678.62    295.21 o
  -1   7   7     7988.45     8485.15    314.95 o
   0   7   7     1177.25     1101.16    203.87 o
   1   7   7    34257.76    37466.68   1138.51 o
   2   7   7        3.58      -99.36    134.06 o
   3   7   7     8873.37     8824.01    441.62 o
   4   7   7     6810.63     6648.56    315.96 o
   5   7   7    12058.14    11861.48    382.89 o
   6   7   7     7103.75     7923.17    269.92 o
   7   7   7     1265.69     1474.70    126.59 o
   8   7   7        2.62       22.74     91.58 o
   9   7   7      663.49      405.89     92.58 o
  10   7   7     2946.01     2791.12    302.92 o
  11   7   7      369.45      113.27    126.96 o
  12   7   7      375.55      244.03    197.63 o
  13   7   7     6538.10     6104.40    567.22 o
  14   7   7     5932.41     6649.80    807.98 o
  15   7   7     5268.70     4993.69    945.50 o
  16   7   7      253.15     -154.97    360.03 o
 -17   8   7      580.00      650.14    320.13 o
 -16   8   7       61.51      380.18    278.72 o
 -15   8   7     6475.87     6089.22    465.86 o
 -14   8   7      249.39       79.45    213.03 o
 -13   8   7     1628.96     1775.61    442.19 o
 -12   8   7     4586.34     4981.00    307.76 o
 -11   8   7      594.98      958.10    156.33 o
 -10   8   7     1391.59     1563.62    235.53 o
  -9   8   7     2132.17     2149.44    164.68 o
  -8   8   7      905.25      992.42    162.65 o
  -7   8   7    35836.78    36022.21    943.15 o
  -6   8   7      969.04      861.67    164.96 o
  -5   8   7     1289.14     1279.74    245.00 o
  -4   8   7     5932.27     5547.34    336.52 o
  -3   8   7    26167.97    28269.64    609.09 o
  -2   8   7       75.77      -86.16    155.13 o
  -1   8   7    15899.86    14173.45    399.73 o
   0   8   7       23.50      -71.32    129.36 o
   1   8   7    10296.92    10269.06    411.20 o
   2   8   7     2459.21     2026.91    192.31 o
   3   8   7     4239.13     4320.95    220.29 o
   4   8   7      155.70      263.35     80.23 o
   5   8   7    10097.07     9667.00    384.93 o
   6   8   7       91.40      158.77     76.02 o
   7   8   7     6767.11     7308.96    249.46 o
   8   8   7     3709.68     3110.89    233.02 o
   9   8   7    12749.63    13218.54    741.83 o
  10   8   7     2311.79     2263.12    461.22 o
  11   8   7    10463.63    11423.13    626.95 o
  12   8   7      208.42       30.27    261.89 o
  13   8   7     2902.96     2601.90    442.86 o
  14   8   7      435.05      917.75    419.36 o
  15   8   7      464.47      483.74    308.32 o
  16   8   7      763.65     1304.68    348.15 o
 -17   9   7      878.25      619.28    287.32 o
 -16   9   7     8362.00     7764.57    677.00 o
 -15   9   7      204.59     -242.50    242.50 o
 -14   9   7      649.10      744.98    204.00 o
 -13   9   7      323.98      321.81    346.10 o
 -12   9   7     3262.95     3211.63    225.98 o
 -11   9   7     8799.91     8342.35    342.61 o
 -10   9   7     1585.83     1510.21    168.44 o
  -9   9   7     4111.12     3987.64    285.50 o
  -8   9   7     3946.80     3957.47    222.04 o
  -7   9   7       73.12      530.75    175.78 o
  -6   9   7     1879.17     1709.39    221.28 o
  -5   9   7     8137.43     8622.00    420.66 o
  -4   9   7    15382.58    15536.38    453.15 o
  -3   9   7    15737.08    14920.04    714.54 o
  -2   9   7    34188.55    34799.60    745.78 o
  -1   9   7    11320.47    10930.52    322.85 o
   0   9   7       27.70      193.66    130.95 o
   1   9   7    13996.13    14502.47    449.80 o
   2   9   7       61.94      -33.84    124.18 o
   3   9   7      692.73      905.56    120.60 o
   4   9   7     5745.74     5941.77    240.17 o
   5   9   7    37797.83    38261.64    838.76 o
   6   9   7      862.86      680.29    101.20 o
   7   9   7      581.57      523.14    110.42 o
   8   9   7     1871.36     2227.25    202.55 o
   9   9   7      134.13       91.41    229.94 o
  10   9   7     1362.51     1198.94    196.00 o
  11   9   7     4771.43     5018.79    650.28 o
  12   9   7     5764.61     5313.60    683.33 o
  13   9   7      111.01      -19.53    335.67 o
  14   9   7     1201.77     1450.22    378.26 o
  15   9   7     2745.76     3469.97    496.27 o
 -17  10   7      478.21      519.50    321.83 o
 -16  10   7     1671.00     2113.12    438.16 o
 -15  10   7      635.79      317.50    647.88 o
 -14  10   7     1967.62     1501.38    346.20 o
 -13  10   7      118.16      508.67    199.46 o
 -12  10   7     7593.06     8301.74    492.61 o
 -11  10   7       39.38      -65.66    114.52 o
 -10  10   7      285.60      351.13    135.05 o
  -9  10   7     4019.82     3815.54    285.90 o
  -8  10   7       52.68      161.19    142.12 o
  -7  10   7     2242.38     2717.81    204.52 o
  -6  10   7    19457.74    18868.10    815.44 o
  -5  10   7       38.94      142.34    102.59 o
  -4  10   7     9142.64     9913.54    360.49 o
  -3  10   7     6025.26     6139.41    297.18 o
  -2  10   7     7773.74     8569.22    391.00 o
  -1  10   7     4543.66     4818.45    234.11 o
   0  10   7    13962.81    14048.66    530.24 o
   1  10   7      718.91     1131.33    167.16 o
   2  10   7    17457.21    18082.04    500.83 o
   3  10   7    31641.55    28792.74    628.49 o
   4  10   7     5386.68     5079.98    245.45 o
   5  10   7     2378.84     2563.78    159.78 o
   6  10   7     5937.08     5829.88    216.95 o
   7  10   7      129.18      229.66    124.95 o
   8  10   7     4691.71     5164.25    386.98 o
   9  10   7      178.90      447.26    262.16 o
  10  10   7      827.45     1527.55    320.32 o
  11  10   7     3806.04     3725.39    569.70 o
  12  10   7      197.21     -339.15    347.88 o
  13  10   7     4328.78     4133.53    636.94 o
  14  10   7    18032.04    20769.20   1105.64 o
  15  10   7      234.79      -63.33    330.99 o
 -16  11   7      945.50      721.47    498.97 o
 -15  11   7     1453.10      855.38    422.97 o
 -14  11   7     1673.78     1323.93    389.06 o
 -13  11   7      667.35      598.11    206.49 o
 -12  11   7     7059.63     6579.70    456.57 o
 -11  11   7      515.21      591.15    161.82 o
 -10  11   7     3518.95     3469.19    273.03 o
  -9  11   7      953.21      634.19    150.52 o
  -8  11   7       71.97     -112.84    188.78 o
  -7  11   7      835.10      630.72    192.72 o
  -6  11   7     5325.61     5535.03    445.02 o
  -5  11   7    11300.92    10651.73    468.32 o
  -4  11   7     2285.69     2535.91    191.81 o
  -3  11   7     4471.04     4189.56    276.18 o
  -2  11   7      527.44      501.95    168.87 o
  -1  11   7    19724.75    20320.53    481.86 o
   0  11   7    31801.01    32435.90    855.03 o
   1  11   7      126.60      127.70    133.53 o
   2  11   7     2522.26     2246.58    204.59 o
   3  11   7       36.35      -27.76    110.21 o
   4  11   7      463.02      196.41    130.93 o
   5  11   7     2991.89     2661.00    183.21 o
   6  11   7     6045.82     6128.27    224.03 o
   7  11   7     1139.12     1158.98    150.65 o
   8  11   7      751.62      932.78    233.48 o
   9  11   7    22635.98    22140.25   1115.33 o
  10  11   7    16354.06    16867.43    829.12 o
  11  11   7      262.19      395.69    211.82 o
  12  11   7     6554.36     5915.35    628.52 o
  13  11   7      896.03      470.86    394.42 o
  14  11   7       30.37      -13.47    368.00 o
  15  11   7      663.75     1066.13    376.28 o
 -16  12   7     1125.78     1202.66    428.53 o
 -15  12   7     1165.36      744.50    328.99 o
 -14  12   7     8193.84     9382.97    928.70 o
 -13  12   7      377.72      483.05    193.83 o
 -12  12   7       98.31     -194.96    194.96 o
 -11  12   7      230.63      908.98    249.36 o
 -10  12   7     1012.08     1407.60    211.58 o
  -9  12   7      114.69       65.99    163.60 o
  -8  12   7      242.40     -137.93    331.03 o
  -7  12   7       18.16     -236.81    289.11 o
  -6  12   7      319.24       40.77    174.77 o
  -5  12   7    20354.59    20720.90    720.96 o
  -4  12   7    23616.11    23570.66    514.82 o
  -3  12   7     1877.87     1676.17    170.20 o
  -2  12   7    10474.67    10045.64    374.14 o
  -1  12   7     3052.92     3286.96    229.50 o
   0  12   7     7207.67     6750.95    399.23 o
   1  12   7     2630.34     2361.98    257.14 o
   2  12   7      119.13      342.89    131.45 o
   3  12   7     1445.70     1882.50    187.20 o
   4  12   7     5260.57     4536.19    254.90 o
   5  12   7     1875.12     1726.44    150.56 o
   6  12   7      717.73      372.95     83.61 o
   7  12   7       48.12      176.60    195.41 o
   8  12   7     3157.98     2850.01    318.98 o
   9  12   7     1462.70     1595.67    267.62 o
  10  12   7      604.67      485.62    294.30 o
  11  12   7     1303.68      978.94    465.28 o
  12  12   7     9883.00    10093.04    955.29 o
  13  12   7      485.98      592.07    404.60 o
  14  12   7     1022.42      461.82    617.85 o
 -15  13   7        5.43     -406.95    406.95 o
 -14  13   7      262.82     -267.90    414.64 o
 -13  13   7     3498.99     3918.79    561.17 o
 -12  13   7      599.34      299.25    203.55 o
 -11  13   7     3253.74     2811.40    331.97 o
 -10  13   7    23451.72    24873.57    973.85 o
  -9  13   7       17.38       56.45    175.92 o
  -8  13   7     1512.26      893.67    545.08 o
  -7  13   7      540.87      345.75    255.13 o
  -6  13   7    10000.53    10002.62    525.07 o
  -5  13   7      335.91      106.74    187.92 o
  -4  13   7      323.53      258.95     55.48 o
  -3  13   7      281.92      512.34    117.06 o
  -2  13   7     1039.43     1221.63    171.55 o
  -1  13   7     4490.80     4685.30    271.72 o
   0  13   7     4446.94     4359.58    351.10 o
   1  13   7      214.76      294.97    176.27 o
   2  13   7     3151.72     3229.97    250.09 o
   3  13   7     1617.45     1324.59    174.04 o
   4  13   7     7251.70     7044.90    300.65 o
   5  13   7      126.69      251.88    107.43 o
   6  13   7     1916.42     2384.99    325.29 o
   7  13   7     9109.38     9374.80    528.52 o
   8  13   7     3632.04     4249.03    381.69 o
   9  13   7      487.71      776.20    192.61 o
  10  13   7      141.92      553.25    236.29 o
  11  13   7       11.12      814.32    302.54 o
  12  13   7     1640.01     1911.15    445.79 o
  13  13   7     2393.61     2128.69    528.36 o
  14  13   7       74.41      424.14    405.01 o
 -15  14   7     3774.83     4114.40    684.69 o
 -14  14   7     8755.83    10330.86   1007.36 o
 -13  14   7     1259.73     1222.62    468.95 o
 -12  14   7       64.16      162.67    195.82 o
 -11  14   7     1646.33     1706.27    300.25 o
 -10  14   7     3255.05     3446.76    285.42 o
  -9  14   7    22277.64    22387.43    909.39 o
  -8  14   7     3342.90     3480.73    382.66 o
  -7  14   7     7182.65     7777.20    485.07 o
  -6  14   7     7770.16     8040.48    495.37 o
  -5  14   7     8073.29     7900.95    484.03 o
  -4  14   7    14732.59    14741.18    800.02 o
  -3  14   7       73.82       12.27     83.55 o
  -2  14   7     2200.01     2275.13    244.58 o
  -1  14   7       40.90      -61.74    121.26 o
   0  14   7      304.28        2.17    190.30 o
   1  14   7     6444.71     6053.74    402.31 o
   2  14   7     2903.64     2726.05    234.65 o
   3  14   7     3695.94     3775.48    228.10 o
   4  14   7      983.03      822.32    171.88 o
   5  14   7     1009.08     1114.49    162.38 o
   6  14   7     2090.59     2481.30    274.13 o
   7  14   7     1951.94     1718.17    245.18 o
   8  14   7     1450.76     1582.91    272.00 o
   9  14   7      729.85      161.14    190.99 o
  10  14   7     1441.49     1575.25    253.02 o
  11  14   7     3474.73     4041.89    476.83 o
  12  14   7      675.91      288.35    361.36 o
  13  14   7      168.45      -18.37    414.52 o
 -14  15   7      129.79      737.90    407.27 o
 -13  15   7    11772.89    12560.87   1088.01 o
 -12  15   7     2595.74     1970.17    507.70 o
 -11  15   7     9180.00     8588.24    543.63 o
 -10  15   7       31.52       97.52    210.95 o
  -9  15   7     3137.74     2949.06    378.36 o
  -8  15   7       68.92      195.74    211.85 o
  -7  15   7     4479.41     4170.44    379.06 o
  -6  15   7     4024.81     4506.15    390.91 o
  -5  15   7     9419.92    10899.76    574.71 o
  -4  15   7      176.14     -128.64    175.67 o
  -3  15   7        3.03      -62.75     62.75 o
  -2  15   7      953.42      840.07    166.47 o
  -1  15   7     9904.26    10401.46    348.87 o
   0  15   7     8257.53     8308.30    390.56 o
   1  15   7     4180.49     4811.49    312.90 o
   2  15   7      135.29       55.28    146.49 o
   3  15   7       25.79     -150.88    150.88 o
   4  15   7       77.18      214.07    136.02 o
   5  15   7     9869.19    10461.73    508.80 o
   6  15   7     1363.71     1396.32    215.48 o
   7  15   7     2245.63     2223.79    253.08 o
   8  15   7      488.17      384.63    183.56 o
   9  15   7     1848.96     1840.06    271.40 o
  10  15   7     1363.42     1555.53    278.15 o
  11  15   7    13147.25    14081.64   1110.88 o
  12  15   7     1190.02     1489.58    594.17 o
  13  15   7      759.60      332.06    845.45 o
 -14  16   7     1355.14     2997.35    617.41 o
 -13  16   7      205.76      722.02    427.01 o
 -12  16   7     1969.86     1443.49    327.74 o
 -11  16   7      140.84      -55.42    440.76 o
 -10  16   7       82.99       96.57    237.77 o
  -9  16   7    21704.75    22621.70    923.34 o
  -8  16   7       45.00      516.44    349.61 o
  -7  16   7     2877.44     3081.16    358.77 o
  -6  16   7       76.82      -34.38    197.46 o
  -5  16   7     2646.40     2983.54    335.36 o
  -4  16   7     1631.62     1474.62    221.86 o
  -3  16   7     8602.29     9115.58    471.40 o
  -2  16   7       18.85       87.69    101.21 o
  -1  16   7      569.27      547.46    125.14 o
   0  16   7       31.17       39.00    133.54 o
   1  16   7      131.64      167.02    168.07 o
   2  16   7     1056.61     1222.15    189.66 o
   3  16   7    16336.37    16318.68    561.06 o
   4  16   7     6435.91     6507.42    424.67 o
   5  16   7     1200.69      800.13    190.22 o
   6  16   7    15699.38    16184.76    659.77 o
   7  16   7    13699.15    14452.53    579.54 o
   8  16   7      363.10      521.75    196.12 o
   9  16   7     4806.34     5096.28    450.29 o
  10  16   7     2349.72     3285.11    373.64 o
  11  16   7     1530.78     1492.84    336.70 o
  12  16   7      635.84      788.02    378.88 o
 -13  17   7     3299.94     3703.31    667.90 o
 -12  17   7     3939.41     3889.96    666.00 o
 -11  17   7     5874.49     6399.66    588.51 o
 -10  17   7     6814.80     5923.35    740.83 o
  -9  17   7     2007.66     1729.16    689.92 o
  -8  17   7     2545.13     2580.75    350.25 o
  -7  17   7     6806.04     6998.67    491.21 o
  -6  17   7     2060.46     1770.89    286.35 o
  -5  17   7      586.13      203.37    181.93 o
  -4  17   7     2871.80     3385.28    308.08 o
  -3  17   7      739.07      740.84    188.98 o
  -2  17   7       75.47      289.77    148.79 o
  -1  17   7     2454.51     2232.44    244.22 o
   0  17   7      243.47     -109.52    130.75 o
   1  17   7       65.25      277.88    148.57 o
   2  17   7     1347.66     1092.32    197.15 o
   3  17   7      272.78      396.49    147.99 o
   4  17   7       21.40      119.86    157.90 o
   5  17   7     3253.84     3178.66    291.92 o
   6  17   7     1656.00     1379.24    227.22 o
   7  17   7     6903.13     7136.88    433.90 o
   8  17   7       13.95      143.31    216.64 o
   9  17   7       19.17      247.68    273.59 o
  10  17   7       91.76     -300.26    300.26 o
  11  17   7     3291.78     2491.48    420.21 o
 -12  18   7       28.69      122.12    367.28 o
 -11  18   7       23.41       39.02    274.24 o
 -10  18   7      992.48      254.60    407.28 o
  -9  18   7      516.99      499.94    378.49 o
  -8  18   7     1264.63     1452.42    424.73 o
  -7  18   7     5456.92     5899.07    476.10 o
  -6  18   7      405.02      381.41    284.27 o
  -5  18   7      493.72      245.53    183.14 o
  -4  18   7        6.00        6.07    175.49 o
  -3  18   7     5924.13     5859.83    385.68 o
  -2  18   7     1758.89     1877.05    220.93 o
  -1  18   7       22.61      -25.25    164.11 o
   0  18   7     1512.69     1378.76    242.75 o
   1  18   7      604.57      508.00    162.69 o
   2  18   7     2887.50     2616.00    258.87 o
   3  18   7       24.24       81.66    158.98 o
   4  18   7     6067.39     6954.80    411.36 o
   5  18   7       75.27      206.67    177.76 o
   6  18   7      833.48     1229.99    240.62 o
   7  18   7     1248.91     1494.83    286.88 o
   8  18   7       56.74      519.37    224.12 o
   9  18   7     2999.61     3988.38    383.27 o
  10  18   7      581.04      490.79    255.24 o
  11  18   7      730.85      -13.78    247.56 o
 -11  19   7     2496.77     4525.45    702.17 o
 -10  19   7      786.98      136.60    337.35 o
  -9  19   7        4.52      156.66    464.90 o
  -8  19   7     3851.35     3646.77    490.35 o
  -7  19   7     1195.96     1600.80    360.85 o
  -6  19   7     2214.76     1796.52    253.81 o
  -5  19   7      527.13      533.38    203.70 o
  -4  19   7     1976.61     2049.39    294.70 o
  -3  19   7      468.35      481.82    183.25 o
  -2  19   7     6983.54     7626.36    404.33 o
  -1  19   7       38.40      -57.95    158.63 o
   0  19   7     1305.84      985.53    232.34 o
   1  19   7       20.92      635.18    224.20 o
   2  19   7      173.05      313.31    184.78 o
   3  19   7     1405.32     1758.10    241.52 o
   4  19   7     1513.59     1360.88    226.80 o
   5  19   7     3444.40     4218.28    455.41 o
   6  19   7     2870.08     2648.31    315.55 o
   7  19   7     5012.75     4819.59    413.93 o
   8  19   7      241.48      131.15    221.45 o
   9  19   7     3551.67     4260.23    404.82 o
  10  19   7     2560.30     2853.49    409.75 o
 -10  20   7     2300.41     2535.41    564.63 o
  -9  20   7      974.56     1046.06    381.80 o
  -8  20   7     4323.31     4721.22    584.85 o
  -7  20   7      141.12     -255.58    293.75 o
  -6  20   7     3914.63     3260.77    392.99 o
  -5  20   7     1899.76     1264.10    269.71 o
  -4  20   7      994.90      686.91    206.79 o
  -3  20   7     1460.02     1926.71    315.80 o
  -2  20   7       11.03      -53.47    140.31 o
  -1  20   7      198.48      131.88    175.12 o
   0  20   7      711.33      881.85    210.86 o
   1  20   7     2035.43     2111.48    270.47 o
   2  20   7     9983.05    10172.69    583.33 o
   3  20   7      136.84      705.28    276.63 o
   4  20   7      783.55      893.11    216.01 o
   5  20   7     1308.36     1534.76    263.86 o
   6  20   7     2527.60     2482.46    348.58 o
   7  20   7      523.14      630.16    216.62 o
   8  20   7     3106.46     3476.25    388.61 o
  -9  21   7        5.46      129.07    494.83 o
  -8  21   7      184.19       31.93    251.27 o
  -7  21   7     1254.46     1061.09    295.38 o
  -6  21   7     3252.84     3486.08    395.36 o
  -5  21   7      242.42      -85.20    224.43 o
  -4  21   7     3159.69     2616.96    461.54 o
  -3  21   7      409.43      529.26    270.34 o
  -2  21   7    11171.65    11252.14    719.24 o
  -1  21   7     1363.38     1382.27    270.88 o
   0  21   7     4611.79     4459.23    505.78 o
   1  21   7     1729.39     1922.99    386.96 o
   2  21   7      187.41      352.29    256.25 o
   3  21   7      596.50      320.42    262.53 o
   4  21   7      425.17      426.39    270.99 o
   5  21   7      446.57      183.08    239.76 o
   6  21   7       46.19      279.58    226.42 o
   7  21   7       14.96      379.43    223.57 o
  -7  22   7     1764.70     1566.93    441.96 o
  -6  22   7     1244.55      200.47    563.34 o
  -5  22   7      539.74      279.47    249.34 o
  -4  22   7     1715.10     1533.98    359.60 o
  -3  22   7     3053.21     2942.17    406.79 o
  -2  22   7      751.09      775.28    520.78 o
  -1  22   7     1753.36     1303.73    415.34 o
   0  22   7      347.18      351.83    273.93 o
   1  22   7      205.65      826.10    288.29 o
   2  22   7      206.09      394.50    255.79 o
   3  22   7      408.58      704.42    257.93 o
   4  22   7     3426.47     2990.61    409.09 o
   5  22   7     1562.51     1434.04    320.22 o
  -5  23   7      157.74     -211.18    267.21 o
  -4  23   7      105.29     -299.95    299.95 o
  -3  23   7     1135.31      536.71    281.33 o
  -2  23   7       10.66       98.70    453.00 o
  -1  23   7      284.46      943.75    459.74 o
   0  23   7     1164.65      748.64    423.54 o
   1  23   7     2615.45     2587.59    392.35 o
   2  23   7      922.55     1619.72    341.31 o
   3  23   7     1373.33     1869.56    350.41 o
 -18   0   8      151.34     -275.89    275.89 o
 -16   0   8    21049.71    23824.56   1047.79 o
 -14   0   8      358.70      246.98    248.97 o
 -12   0   8     9143.36     8720.85    628.85 o
 -10   0   8     1073.27      706.93    186.69 o
  -8   0   8    14794.29    15493.05    597.22 o
  -6   0   8     4341.39     4827.04    307.26 o
  -4   0   8     5320.36     3655.33    424.86 o
  -2   0   8       24.76       -9.60    139.06 o
   0   0   8    19024.98    18801.80    808.69 o
   2   0   8     1059.09      349.62    123.39 o
   4   0   8     4742.46     5370.52    400.48 o
   6   0   8    11786.16    13749.34    654.72 o
   8   0   8      177.09     1046.15    257.91 o
  10   0   8    25557.29    24219.82    760.16 o
  12   0   8    19639.33    20770.64    875.64 o
  14   0   8     2752.03     2360.33    513.00 o
  16   0   8      194.09     -258.32    361.09 o
 -18   1   8     1939.67     1362.14    234.75 o
 -17   1   8     1047.97      669.56    207.99 o
 -16   1   8     2341.72     2320.62    272.92 o
 -15   1   8      268.31       38.96    159.19 o
 -14   1   8     1003.74      837.09    176.34 o
 -13   1   8    21931.47    22192.04    647.58 o
 -12   1   8     9437.34     9489.08    379.44 o
 -11   1   8     5126.33     4869.23    274.87 o
 -10   1   8     2105.52     1773.22    159.64 o
  -9   1   8       25.70       57.39    109.77 o
  -8   1   8     7600.11     7419.06    286.06 o
  -7   1   8     4832.96     5417.67    290.10 o
  -6   1   8     6167.15     5692.29    284.95 o
  -5   1   8        8.19        6.83    113.54 o
  -4   1   8    16204.81    14950.33    353.69 o
  -3   1   8    31349.37    33052.18    595.75 o
  -2   1   8     8572.49     9439.03    286.48 o
  -1   1   8     4180.42     5174.02    224.30 o
   0   1   8     3898.35     2927.19    154.13 o
   1   1   8     2847.74     2955.00    153.49 o
   2   1   8    32438.14    34534.58    543.25 o
   3   1   8     3963.51     4137.83    171.32 o
   4   1   8     8028.30     8262.72    341.30 o
   5   1   8     3095.30     3343.76    239.34 o
   6   1   8    18503.52    20718.23    556.82 o
   7   1   8    38154.19    36395.18    759.73 o
   8   1   8    12745.89    13423.63    430.02 o
   9   1   8     6393.11     6087.63    304.88 o
  10   1   8      208.45      253.23    112.55 o
  11   1   8      240.89      272.56     99.52 o
  12   1   8     1733.37     1726.05    210.53 o
  13   1   8      389.61       96.05    143.10 o
  14   1   8     9470.07     9205.12    505.05 o
  15   1   8     1684.72     1080.51    274.34 o
  16   1   8     4793.44     4851.86    471.49 o
 -18   2   8     4129.25     4270.30    391.20 o
 -17   2   8     2557.88     2593.99    314.46 o
 -16   2   8     6854.81     5991.85    384.34 o
 -15   2   8      161.21       28.06    167.27 o
 -14   2   8     4817.81     5004.98    331.59 o
 -13   2   8       16.84       59.00    170.36 o
 -12   2   8     1750.23     1730.92    186.86 o
 -11   2   8     1763.46     1643.16    180.58 o
 -10   2   8     2685.66     2935.84    237.55 o
  -9   2   8    24167.06    23325.81    573.33 o
  -8   2   8    15819.12    16612.74    473.85 o
  -7   2   8    11237.52    11030.32    403.92 o
  -6   2   8    11945.25    11742.39    394.95 o
  -5   2   8     8562.23    10217.24    327.50 o
  -4   2   8     3945.02     4467.82    248.07 o
  -3   2   8     5596.14     5195.12    261.23 o
  -2   2   8     2689.16     4167.08    206.86 o
  -1   2   8     2026.29     1998.19    158.72 o
   0   2   8    18626.15    19149.17    306.69 o
   1   2   8    10028.36    12230.62    225.77 o
   2   2   8     9179.76     8212.14    200.21 o
   3   2   8    16085.03    17015.35    617.22 o
   4   2   8       39.76      108.57    117.28 o
   5   2   8      104.32      250.88    126.99 o
   6   2   8      158.23       33.01    130.77 o
   7   2   8      503.54      490.27    132.12 o
   8   2   8     3054.31     2761.12    244.54 o
   9   2   8      288.04      201.85    164.35 o
  10   2   8    16596.02    17256.51    490.55 o
  11   2   8     1021.27      893.90    191.46 o
  12   2   8      617.80      340.30    213.53 o
  13   2   8     2515.26     2779.09    255.39 o
  14   2   8      533.23      315.35    214.63 o
  15   2   8        1.94      116.56    234.08 o
  16   2   8     1020.66     1170.32    287.42 o
 -18   3   8       58.65     -199.32    199.32 o
 -17   3   8     2058.62     1717.41    280.67 o
 -16   3   8     1180.25     1345.53    237.22 o
 -15   3   8     4451.73     4362.19    371.60 o
 -14   3   8      430.72      475.78    224.36 o
 -13   3   8      926.59     1093.22    236.40 o
 -12   3   8     8517.55     8355.15    386.08 o
 -11   3   8      469.84      651.01    192.07 o
 -10   3   8     4049.92     3848.91    292.08 o
  -9   3   8    21629.37    23804.89    647.47 o
  -8   3   8      635.50      441.76    146.68 o
  -7   3   8     7971.76     8439.97    334.67 o
  -6   3   8     7038.96     6164.06    245.19 o
  -5   3   8     2255.88     1570.17    150.74 o
  -4   3   8     1568.20     1412.30    124.37 o
  -3   3   8    16841.40    16941.73    356.62 o
  -2   3   8    37772.23    39164.30    531.15 o
  -1   3   8    17786.33    18134.29    344.34 o
   0   3   8       37.02       53.34     84.76 o
   1   3   8     6835.38     7007.95    229.90 o
   2   3   8        9.20      132.16     84.35 o
   3   3   8     7264.49     6662.20    301.83 o
   4   3   8      458.33      904.41    178.84 o
   5   3   8    14124.62    13695.69    909.94 o
   6   3   8     2573.43     3293.13    186.94 o
   7   3   8     7154.65     7361.42    367.73 o
   8   3   8      102.55      166.27    193.15 o
   9   3   8     7927.20     7354.48    315.21 o
  10   3   8       74.00       57.45    152.80 o
  11   3   8    12961.39    12255.68    827.81 o
  12   3   8     4180.64     3373.19    310.22 o
  13   3   8    12139.65    12593.68    580.88 o
  14   3   8      605.09      520.72    226.17 o
  15   3   8     1429.40     1490.19    249.07 o
  16   3   8        3.99        5.13    309.46 o
 -18   4   8      123.18       63.12    256.40 o
 -17   4   8      555.15      116.53    192.60 o
 -16   4   8      531.79      250.47    198.86 o
 -15   4   8      192.61      100.81    173.46 o
 -14   4   8      331.91      743.46    176.35 o
 -13   4   8     2175.14     2513.66    242.75 o
 -12   4   8     6610.58     7099.16    375.91 o
 -11   4   8     8754.13     9176.07    398.58 o
 -10   4   8    10548.68    10856.81    457.22 o
  -9   4   8      823.14      796.16    172.78 o
  -8   4   8      340.55      583.91    179.58 o
  -7   4   8      443.01      460.11    150.74 o
  -6   4   8     4433.15     5204.19    250.07 o
  -5   4   8    23992.02    25104.19    505.60 o
  -4   4   8      273.01      160.48     96.54 o
  -3   4   8    17887.94    18524.95    506.23 o
  -2   4   8      330.50      481.63    159.12 o
  -1   4   8    14145.80    13990.77    312.32 o
   0   4   8     1018.80      802.58    160.02 o
   1   4   8     9232.11     8653.65    296.71 o
   2   4   8     3097.22     2898.05    165.45 o
   3   4   8    16425.92    16909.35    438.87 o
   4   4   8     1264.40      914.04    140.82 o
   5   4   8    19921.50    19749.17    540.19 o
   6   4   8     7179.99     6140.60    303.04 o
   7   4   8    25846.56    24654.21    724.93 o
   8   4   8     9967.13    11577.55    505.87 o
   9   4   8      873.48     1037.18    140.90 o
  10   4   8     2902.80     2623.20    435.55 o
  11   4   8     2110.36     2516.28    474.34 o
  12   4   8     1300.48     1745.67    280.60 o
  13   4   8      419.37      212.67    292.69 o
  14   4   8      148.67     -202.76    202.76 o
  15   4   8        6.01       11.86    248.90 o
  16   4   8     1697.34     1427.49    599.75 o
 -18   5   8     1710.66     1167.90    338.62 o
 -17   5   8     4759.88     5906.05    441.17 o
 -16   5   8      758.60     1090.89    237.65 o
 -15   5   8      569.03      655.02    218.58 o
 -14   5   8     1145.89      952.13    250.13 o
 -13   5   8      700.93     1454.14    199.60 o
 -12   5   8      491.37      416.83    162.03 o
 -11   5   8     2087.06     1936.16    232.84 o
 -10   5   8     1251.94     1559.71    271.88 o
  -9   5   8     6053.23     6862.95    438.87 o
  -8   5   8     2877.28     2794.78    199.45 o
  -7   5   8    29266.50    28471.36    570.98 o
  -6   5   8      738.67      612.53    130.60 o
  -5   5   8    18378.74    18822.00    490.96 o
  -4   5   8      115.44      199.40    174.70 o
  -3   5   8      512.84      552.33    239.48 o
  -2   5   8       12.04      134.46    117.65 o
  -1   5   8      552.92      455.52    119.93 o
   0   5   8      536.74      619.88    197.57 o
   1   5   8     2323.86     2142.97    168.26 o
   2   5   8     1909.85     1989.08    153.57 o
   3   5   8    72146.65    71373.63    896.24 o
   4   5   8    13265.95    12624.62    473.79 o
   5   5   8       85.16       -7.36     92.23 o
   6   5   8      353.78      364.77    129.26 o
   7   5   8    22737.38    21946.67    508.94 o
   8   5   8     2714.39     2579.18    411.18 o
   9   5   8    18068.88    20424.05   1042.85 o
  10   5   8     4542.22     5017.46    798.11 o
  11   5   8     1369.67     1093.69    680.66 o
  12   5   8       23.92     -201.19    201.19 o
  13   5   8       60.25      100.17    224.23 o
  14   5   8      120.96     -204.33    204.33 o
  15   5   8     2998.74     3645.90    485.40 o
  16   5   8      560.76      482.52    746.36 o
 -18   6   8      111.10     -213.20    292.29 o
 -17   6   8        6.20      277.03    309.33 o
 -16   6   8     3749.49     3312.22    363.28 o
 -15   6   8     3710.52     3345.54    283.49 o
 -14   6   8     2198.97     2914.54    269.24 o
 -13   6   8     3785.41     3875.61    283.72 o
 -12   6   8     2643.55     2834.54    282.62 o
 -11   6   8     5085.45     5625.99    602.59 o
 -10   6   8    21296.75    21120.75   1197.03 o
  -9   6   8     2837.62     2951.80    227.75 o
  -8   6   8     3174.99     3105.81    224.32 o
  -7   6   8     3334.40     3011.22    225.95 o
  -6   6   8      187.94      148.65    125.34 o
  -5   6   8     4158.95     4927.72    293.69 o
  -4   6   8    22839.01    21958.60    705.46 o
  -3   6   8    26551.21    25447.10    765.72 o
  -2   6   8      339.26      890.80    401.01 o
  -1   6   8    54579.11    55639.32    972.33 o
   0   6   8     8047.80     9147.12    454.51 o
   1   6   8      145.40      -21.91    120.88 o
   2   6   8     6872.79     6749.68    324.37 o
   3   6   8    18261.18    20009.57    465.80 o
   4   6   8      865.23      348.21    113.73 o
   5   6   8     3301.88     3435.90    281.52 o
   6   6   8    19940.55    18318.41    400.03 o
   7   6   8     3262.58     2936.63    185.94 o
   8   6   8      969.91      724.97    185.16 o
   9   6   8      729.50      494.60    217.28 o
  10   6   8      677.72      780.58    133.30 o
  11   6   8     2137.03     2400.97    374.38 o
  12   6   8     2781.74     2769.01    324.85 o
  13   6   8        2.89     -195.64    195.64 o
  14   6   8      149.58      -46.50    261.74 o
  15   6   8        4.79      141.75    409.01 o
  16   6   8      288.29       15.16    372.62 o
 -17   7   8      745.72      199.87    307.10 o
 -16   7   8      945.75      357.32    438.38 o
 -15   7   8     1056.74     1009.36    210.37 o
 -14   7   8     5799.98     5516.07    399.78 o
 -13   7   8       97.85      101.01    175.40 o
 -12   7   8      604.98      222.90    243.28 o
 -11   7   8     8565.30     7927.84    540.03 o
 -10   7   8     9064.18     8812.53    493.10 o
  -9   7   8     7018.92     6670.41    338.43 o
  -8   7   8     1030.01     1036.69    144.74 o
  -7   7   8    23459.57    23445.34    578.80 o
  -6   7   8    18492.99    17805.52    498.67 o
  -5   7   8     3191.96     2635.31    270.80 o
  -4   7   8      653.11      660.38    192.28 o
  -3   7   8       19.72     -171.26    171.26 o
  -2   7   8     6911.60     6609.61    432.65 o
  -1   7   8      901.89      638.72    219.79 o
   0   7   8      994.07     1004.17    147.29 o
   1   7   8     1294.19     1320.17    175.91 o
   2   7   8    10446.06     9744.23    455.14 o
   3   7   8     1401.87     1674.50    212.67 o
   4   7   8     2052.17     2616.13    221.59 o
   5   7   8      153.43      235.94     96.22 o
   6   7   8     7830.65     8967.49    302.25 o
   7   7   8     8880.89     9392.38    296.86 o
   8   7   8     5617.82     5789.33    263.91 o
   9   7   8     3387.22     3103.44    209.85 o
  10   7   8    11743.33    11965.17   1441.40 o
  11   7   8     1171.33     1560.73    329.58 o
  12   7   8     1313.65      952.20    208.36 o
  13   7   8      947.74      901.97    310.06 o
  14   7   8     2401.80     2881.62    434.95 o
  15   7   8     1231.28     1502.36    501.58 o
  16   7   8       19.30      246.91    506.56 o
 -17   8   8     1116.17      810.60    391.51 o
 -16   8   8     2620.79     1605.62    529.38 o
 -15   8   8      873.56      582.50    250.58 o
 -14   8   8       32.49      234.24    170.21 o
 -13   8   8     1005.33      993.09    224.64 o
 -12   8   8      171.35      456.01    237.10 o
 -11   8   8     1844.98     1641.52    253.33 o
 -10   8   8     9055.22     8997.78    358.55 o
  -9   8   8     9530.54     9821.29    361.88 o
  -8   8   8      149.35       56.61    175.35 o
  -7   8   8     3014.39     2327.31    243.12 o
  -6   8   8    50662.32    49023.05   1189.33 o
  -5   8   8     1247.28     1015.28    159.03 o
  -4   8   8     1392.74     1611.88    212.97 o
  -3   8   8     1879.51     1893.83    210.10 o
  -2   8   8     1828.29     2378.25    272.16 o
  -1   8   8    15778.44    15229.34    662.60 o
   0   8   8      278.23       46.43    154.30 o
   1   8   8      313.78      242.40    130.10 o
   2   8   8     8422.92     8553.34    444.86 o
   3   8   8     6664.48     5878.86    360.60 o
   4   8   8     8121.43     7735.31    278.36 o
   5   8   8      233.34      179.97     97.62 o
   6   8   8     9866.87     9875.71    325.25 o
   7   8   8     1303.31      959.58    116.84 o
   8   8   8     4645.67     3723.52    211.52 o
   9   8   8      619.00      541.21    147.51 o
  10   8   8     7140.57     7650.97    492.23 o
  11   8   8     4568.56     4440.22    612.91 o
  12   8   8       82.72      348.54    283.47 o
  13   8   8      285.83      288.14    311.50 o
  14   8   8     5418.36     7032.08    642.01 o
  15   8   8     1508.95     2388.58    561.93 o
 -17   9   8     1141.90      332.94    661.67 o
 -16   9   8     1710.60     1240.27    364.58 o
 -15   9   8     4999.30     4707.77    614.74 o
 -14   9   8     8922.23     9201.42    538.35 o
 -13   9   8     5838.34     7085.52    476.05 o
 -12   9   8    11207.43    11458.77    475.23 o
 -11   9   8     2088.59     2359.65    213.71 o
 -10   9   8     1246.97     1162.47    160.32 o
  -9   9   8     3989.37     4860.50    264.51 o
  -8   9   8     3199.59     2733.91    207.55 o
  -7   9   8     1002.80      943.12    137.87 o
  -6   9   8     2276.47     2138.61    220.22 o
  -5   9   8    13744.77    13245.79    477.83 o
  -4   9   8    10520.94    10356.60    434.89 o
  -3   9   8     2667.30     2570.50    238.36 o
  -2   9   8    19670.20    19466.64    583.10 o
  -1   9   8     2759.57     2697.65    161.57 o
   0   9   8     3574.95     2989.61    282.24 o
   1   9   8     6172.57     6869.90    338.68 o
   2   9   8     9332.85     9872.53    442.40 o
   3   9   8      589.81      737.14    188.11 o
   4   9   8     3849.11     3676.73    237.15 o
   5   9   8     8338.86     9595.22    311.65 o
   6   9   8     1979.35     2134.46    170.03 o
   7   9   8     6242.31     5786.18    289.08 o
   8   9   8     3570.30     3567.91    244.93 o
   9   9   8     1084.55      713.92    179.03 o
  10   9   8       43.95      372.08    197.80 o
  11   9   8     2414.47     2551.12    514.54 o
  12   9   8     1500.51     1960.21    476.71 o
  13   9   8     2247.23     1855.17    408.71 o
  14   9   8     3219.22     3161.25    489.02 o
  15   9   8     3902.65     5047.06    602.00 o
 -16  10   8     4955.99     5747.63    609.09 o
 -15  10   8     7888.84     8034.27    648.65 o
 -14  10   8      435.87      303.16    195.65 o
 -13  10   8      453.57      496.69    219.19 o
 -12  10   8      172.62      108.97    202.19 o
 -11  10   8     8434.46     8660.69    422.13 o
 -10  10   8     2035.30     2865.48    275.05 o
  -9  10   8    14675.95    14025.37    532.20 o
  -8  10   8     2334.74     2434.65    203.23 o
  -7  10   8      397.71      617.70    157.74 o
  -6  10   8     1110.14      828.97    153.93 o
  -5  10   8     6851.02     6427.33    336.31 o
  -4  10   8     6953.32     6159.22    343.75 o
  -3  10   8     2714.41     2615.22    344.15 o
  -2  10   8      734.49      508.01    129.02 o
  -1  10   8     1769.82     1818.23    155.15 o
   0  10   8    18919.54    18715.32    639.05 o
   1  10   8     6302.90     6076.92    371.01 o
   2  10   8      385.98      248.10    124.11 o
   3  10   8     1614.79     1655.02    211.90 o
   4  10   8     1662.30     1611.85    144.06 o
   5  10   8     7858.27     7934.60    280.04 o
   6  10   8      589.29      497.36    176.19 o
   7  10   8     7605.48     6379.16    419.73 o
   8  10   8     1056.46      664.59    186.80 o
   9  10   8      218.19       92.30    237.71 o
  10  10   8     4684.85     4058.43    422.43 o
  11  10   8     9649.39    10770.92    946.99 o
  12  10   8     1281.07     1160.29    439.40 o
  13  10   8     3291.05     3830.93    520.49 o
  14  10   8      302.00      409.59    298.10 o
  15  10   8      833.19     1367.97    391.23 o
 -16  11   8       85.99      -24.69    361.68 o
 -15  11   8     1092.54     1150.01    400.34 o
 -14  11   8     1256.07     1432.25    445.56 o
 -13  11   8    13896.82    13341.32    654.02 o
 -12  11   8     5307.57     4917.80    416.52 o
 -11  11   8      173.81     -121.44    155.70 o
 -10  11   8     3224.81     2979.95    269.54 o
  -9  11   8       13.17      -15.52    155.86 o
  -8  11   8     6900.43     6867.13    388.69 o
  -7  11   8    16517.31    16024.42    686.33 o
  -6  11   8     9090.75     9144.21    373.21 o
  -5  11   8      466.17      438.97    115.15 o
  -4  11   8     9530.02     8863.06    366.92 o
  -3  11   8     1400.45     1308.46    178.46 o
  -2  11   8      349.37      308.74    120.66 o
  -1  11   8     2419.31     2742.00    197.81 o
   0  11   8    19232.71    18842.33    648.46 o
   1  11   8     1760.99     2044.76    242.85 o
   2  11   8     2043.48     1934.44    198.85 o
   3  11   8     3053.66     3252.31    272.86 o
   4  11   8     1239.93     1101.99    183.66 o
   5  11   8      533.31      638.87    111.06 o
   6  11   8     9709.85     9984.43    625.10 o
   7  11   8       46.04      -94.78    176.16 o
   8  11   8     3574.57     3478.31    344.57 o
   9  11   8     3109.40     3183.47    330.90 o
  10  11   8     1113.23     1261.83    392.19 o
  11  11   8      154.57       78.86    354.92 o
  12  11   8       66.88     -240.07    489.46 o
  13  11   8       78.30      391.53    360.20 o
  14  11   8      186.21       52.14    351.02 o
 -16  12   8        3.16      242.07    416.19 o
 -15  12   8      151.28      182.27    444.59 o
 -14  12   8     2401.11     2682.42   1113.94 o
 -13  12   8      169.49      496.90    283.92 o
 -12  12   8      905.74      609.73    296.98 o
 -11  12   8     5310.76     5451.79    354.78 o
 -10  12   8       39.20       51.73    166.59 o
  -9  12   8    11894.90    12903.06    522.42 o
  -8  12   8     6313.39     7416.64    481.51 o
  -7  12   8     8409.33     9897.48    634.64 o
  -6  12   8        7.89       52.46    118.03 o
  -5  12   8     1218.08     1331.58    152.00 o
  -4  12   8     5797.41     6043.71    425.95 o
  -3  12   8     1762.45     1783.14    192.08 o
  -2  12   8     4097.20     3680.47    242.08 o
  -1  12   8     5418.92     5278.35    279.24 o
   0  12   8     9706.53     9494.03    489.57 o
   1  12   8     7653.80     7906.24    433.00 o
   2  12   8       16.58     -132.70    132.70 o
   3  12   8      671.34      487.07    167.53 o
   4  12   8     2782.49     2773.27    344.36 o
   5  12   8    20315.13    19536.25    542.12 o
   6  12   8     4318.67     3789.10    346.34 o
   7  12   8      102.88       53.65    254.20 o
   8  12   8      782.74      711.61    254.76 o
   9  12   8     4645.84     4075.16    357.69 o
  10  12   8     8615.77     8514.34    621.06 o
  11  12   8     3709.65     3452.39    585.86 o
  12  12   8      391.92      551.44    307.02 o
  13  12   8     6848.21     7079.32    818.30 o
  14  12   8       13.06       52.76    550.44 o
 -15  13   8     1605.44     1276.11    427.70 o
 -14  13   8      705.59      347.27    353.27 o
 -13  13   8    15688.47    15927.90    722.55 o
 -12  13   8       94.33       -5.91    198.97 o
 -11  13   8       12.79      192.34    202.36 o
 -10  13   8     2198.70     2096.86    243.94 o
  -9  13   8      209.58     -125.44    181.85 o
  -8  13   8     1050.94      433.45    500.24 o
  -7  13   8      386.65       47.63    266.58 o
  -6  13   8       60.08     -245.73    245.73 o
  -5  13   8      250.94      274.07    113.72 o
  -4  13   8     2339.17     2680.32    209.42 o
  -3  13   8    15965.58    16751.26    451.32 o
  -2  13   8      672.02      601.08    144.86 o
  -1  13   8    10306.05     9869.90    388.21 o
   0  13   8     1452.47     1312.51    227.37 o
   1  13   8     8638.63     7981.34    451.60 o
   2  13   8     7040.29     7623.77    429.00 o
   3  13   8     9444.92     9024.57    387.07 o
   4  13   8      165.67      200.75    143.85 o
   5  13   8     1274.11     1299.58    207.19 o
   6  13   8     3343.05     3315.81    333.91 o
   7  13   8     1968.69     2190.77    312.72 o
   8  13   8       25.69      214.95    192.33 o
   9  13   8     4645.74     4333.96    387.77 o
  10  13   8      510.70      337.34    248.11 o
  11  13   8      262.66      155.85    290.03 o
  12  13   8      883.78      886.35    331.53 o
  13  13   8     9083.96    10007.99   1010.86 o
 -15  14   8       13.20     -223.33    344.70 o
 -14  14   8       99.87      442.32    399.09 o
 -13  14   8      618.26      741.40    411.63 o
 -12  14   8     6485.06     6905.72    612.61 o
 -11  14   8     3498.63     3248.15    360.83 o
 -10  14   8      698.24      176.59    169.27 o
  -9  14   8     5267.39     4781.05    343.92 o
  -8  14   8      152.89     -181.39    285.15 o
  -7  14   8     1444.94     1616.82    312.80 o
  -6  14   8      107.72       22.31    199.37 o
  -5  14   8     7454.66     7366.70    478.48 o
  -4  14   8     4107.11     4411.45    378.01 o
  -3  14   8     3290.19     2843.76    203.66 o
  -2  14   8       51.58       20.27    122.50 o
  -1  14   8     2187.98     2197.71    216.16 o
   0  14   8     1932.03     2101.09    281.25 o
   1  14   8    10455.91    11357.96    542.79 o
   2  14   8      110.36       88.70    163.53 o
   3  14   8      502.35      845.47    170.06 o
   4  14   8      386.53      260.19    128.45 o
   5  14   8     9846.94     9943.09    561.74 o
   6  14   8     2463.36     3238.91    347.49 o
   7  14   8     7284.26     8108.18    516.89 o
   8  14   8    12856.37    14828.91    788.18 o
   9  14   8     8378.94     9113.62    610.93 o
  10  14   8      874.47     1155.12    279.76 o
  11  14   8      244.82     -354.17    605.68 o
  12  14   8     1163.09      969.32    435.16 o
  13  14   8     2075.19     1464.14    433.76 o
 -14  15   8     4128.74     3431.95    668.14 o
 -13  15   8     2687.09     3269.69    654.53 o
 -12  15   8     1117.25     1180.87    298.36 o
 -11  15   8        2.08       33.69    219.87 o
 -10  15   8      451.86      765.62    243.17 o
  -9  15   8      556.68      500.98    213.96 o
  -8  15   8    17540.24    18933.66    878.78 o
  -7  15   8     4166.72     4259.91    513.68 o
  -6  15   8     1311.12     1094.58    256.40 o
  -5  15   8     1470.58     1578.00    269.37 o
  -4  15   8      192.44      405.79    169.53 o
  -3  15   8        9.26      118.92     97.48 o
  -2  15   8     2470.02     2388.84    223.40 o
  -1  15   8        4.67      -64.93    138.94 o
   0  15   8       61.67      130.01    176.40 o
   1  15   8       69.00      176.99    208.44 o
   2  15   8      131.45      246.02    183.93 o
   3  15   8     5206.73     5178.38    377.14 o
   4  15   8    22890.03    21207.94    640.45 o
   5  15   8      716.36      445.70    213.14 o
   6  15   8     2428.89     2309.78    308.49 o
   7  15   8       26.48      384.61    178.49 o
   8  15   8     3945.10     3713.56    318.39 o
   9  15   8     1867.14     2432.03    291.63 o
  10  15   8     5548.70     5298.15    507.34 o
  11  15   8        0.67       53.29    301.72 o
  12  15   8     4751.48     5429.48    762.39 o
 -13  16   8     1068.03     1319.63    461.28 o
 -12  16   8     6369.90     6039.06    675.30 o
 -11  16   8      177.89     -135.77    245.81 o
 -10  16   8    21545.20    20829.04    847.48 o
  -9  16   8     3969.97     4918.12    489.81 o
  -8  16   8      892.24     1005.21    279.76 o
  -7  16   8      340.48      243.57    265.58 o
  -6  16   8      489.34      439.89    227.70 o
  -5  16   8      817.98      807.50    251.29 o
  -4  16   8     4915.06     5012.14    355.97 o
  -3  16   8     5981.35     6242.94    423.90 o
  -2  16   8       67.35       49.63    122.66 o
  -1  16   8    11453.15    11804.03    398.69 o
   0  16   8     3843.14     4401.69    307.05 o
   1  16   8     6941.10     7550.76    399.20 o
   2  16   8     1946.81     2174.83    235.66 o
   3  16   8       42.36       70.61    141.34 o
   4  16   8      120.73       -6.99    184.69 o
   5  16   8     1662.48     1925.50    263.26 o
   6  16   8     8719.27     8319.61    446.06 o
   7  16   8       56.28      123.89    186.77 o
   8  16   8     4426.91     4266.34    338.44 o
   9  16   8     1953.23     1773.51    267.57 o
  10  16   8      647.26      317.47    240.38 o
  11  16   8       18.90      158.60    357.66 o
 -12  17   8     1463.07     2395.40    553.37 o
 -11  17   8     2268.06     2899.92    428.63 o
 -10  17   8     4088.72     4817.94    459.16 o
  -9  17   8      384.43      486.82    368.63 o
  -8  17   8     3334.71     3258.52    402.16 o
  -7  17   8     4772.62     4491.77    418.81 o
  -6  17   8     4067.58     4925.57    435.19 o
  -5  17   8      118.11       43.37    198.27 o
  -4  17   8     3000.93     3376.41    315.05 o
  -3  17   8     3976.19     3787.43    313.42 o
  -2  17   8     1613.81     1542.54    202.71 o
  -1  17   8     3140.04     3200.61    309.64 o
   0  17   8      638.89      383.94    154.83 o
   1  17   8     1022.67     1246.31    207.66 o
   2  17   8     4839.51     4652.61    324.61 o
   3  17   8        4.15      310.72    263.21 o
   4  17   8     3303.38     3042.84    326.64 o
   5  17   8      106.37      187.18    190.90 o
   6  17   8       77.82      120.20    172.18 o
   7  17   8      601.19     1121.65    250.25 o
   8  17   8     5645.64     5880.02    402.93 o
   9  17   8     2611.10     2377.84    332.06 o
  10  17   8     1152.12     1083.16    354.23 o
  11  17   8       46.61      244.64    352.64 o
 -12  18   8      481.21     1398.26    464.06 o
 -11  18   8      445.38      999.84    332.66 o
 -10  18   8     1024.11     1872.78    489.53 o
  -9  18   8      226.34       10.14    329.67 o
  -8  18   8      238.83      561.79    245.20 o
  -7  18   8    12197.40    11640.09    653.54 o
  -6  18   8     6285.71     6755.37    435.30 o
  -5  18   8     2521.92     2333.84    263.11 o
  -4  18   8      222.13       98.29    160.83 o
  -3  18   8       19.04     -179.65    179.65 o
  -2  18   8      142.87       44.81    150.89 o
  -1  18   8      995.53      873.19    188.07 o
   0  18   8      355.48      341.77    216.77 o
   1  18   8      223.31      231.92    155.29 o
   2  18   8     1193.28      912.82    287.43 o
   3  18   8     5994.84     6042.95    420.62 o
   4  18   8     3331.54     3368.60    299.91 o
   5  18   8     4259.29     5018.42    371.51 o
   6  18   8     6337.94     6337.33    411.59 o
   7  18   8      628.56      347.87    185.77 o
   8  18   8       20.97     -181.22    181.22 o
   9  18   8      113.10      -34.24    286.43 o
  10  18   8     2760.13     2893.41    388.97 o
 -11  19   8     1945.07     2020.41    390.37 o
 -10  19   8     4210.84     5095.89    738.25 o
  -9  19   8     6132.32     7531.82   1480.87 o
  -8  19   8      118.56      676.45    373.24 o
  -7  19   8     1540.82      722.47    316.61 o
  -6  19   8       41.71     -164.09    225.46 o
  -5  19   8      721.22     1267.91    243.99 o
  -4  19   8      479.82      678.16    188.08 o
  -3  19   8     2660.38     2712.06    345.04 o
  -2  19   8    10491.13    11466.54    640.17 o
  -1  19   8      959.94      858.50    239.85 o
   0  19   8     4299.43     4280.59    399.25 o
   1  19   8       43.71       93.84    200.28 o
   2  19   8      309.07      517.60    299.55 o
   3  19   8      106.04      162.13    181.15 o
   4  19   8      536.05      666.53    208.33 o
   5  19   8     3777.79     3773.73    333.83 o
   6  19   8     2841.48     2932.13    304.53 o
   7  19   8      536.91      488.21    220.46 o
   8  19   8      284.13      186.09    305.98 o
   9  19   8      369.28      500.69    246.81 o
  -9  20   8      979.44      468.44    324.47 o
  -8  20   8      101.36      491.14    465.02 o
  -7  20   8      697.62     1233.36    303.91 o
  -6  20   8      309.63      294.55    234.67 o
  -5  20   8     5695.54     6005.19    501.13 o
  -4  20   8      181.04       82.20    214.30 o
  -3  20   8      928.64      660.49    248.85 o
  -2  20   8       32.24      189.73    256.60 o
  -1  20   8     3958.60     4056.28    418.06 o
   0  20   8     2125.50     1929.05    293.74 o
   1  20   8    10715.88    11160.04    690.61 o
   2  20   8       52.11      -15.30    307.95 o
   3  20   8      528.61      237.84    242.44 o
   4  20   8      168.15      -50.93    219.97 o
   5  20   8      823.57      782.49    209.42 o
   6  20   8       41.42      105.31    215.61 o
   7  20   8     2341.34     2478.96    318.84 o
   8  20   8       10.87        0.48    219.76 o
  -8  21   8      109.99      222.42    314.57 o
  -7  21   8     3369.35     3503.05    505.42 o
  -6  21   8      990.32     1852.77    422.29 o
  -5  21   8     2229.56     2017.74    413.11 o
  -4  21   8       48.54       55.74    206.60 o
  -3  21   8      717.89      511.33    234.71 o
  -2  21   8     1763.59     1845.68    365.62 o
  -1  21   8     2199.22     3023.68    378.20 o
   0  21   8      276.22      580.81    257.67 o
   1  21   8     2961.00     2695.56    478.08 o
   2  21   8      530.16      486.27    277.37 o
   3  21   8     4389.60     4847.15    646.79 o
   4  21   8     1992.05     2433.14    375.23 o
   5  21   8     6392.12     6547.59    571.93 o
   6  21   8      122.61      132.46    321.31 o
  -6  22   8     4159.56     3531.81    505.80 o
  -5  22   8      251.64      459.13    321.89 o
  -4  22   8      220.56     -161.51    316.13 o
  -3  22   8     1680.83     1452.62    486.64 o
  -2  22   8      447.11      147.92    303.68 o
  -1  22   8     3856.80     3794.55    486.56 o
   0  22   8      702.63      -30.74    290.62 o
   1  22   8     2738.03     1926.40    389.90 o
   2  22   8      900.00     1122.09    318.27 o
   3  22   8     2538.61     2841.89    401.92 o
   4  22   8     1654.07     1088.32    446.85 o
  -3  23   8     2179.91     2641.06    538.48 o
  -2  23   8     1596.72     1016.88    646.30 o
  -1  23   8      866.82      441.20    358.72 o
   0  23   8     1283.19     1077.93    431.15 o
   1  23   8      774.52     1146.21    304.87 o
 -17   0   9     9069.20     9948.38    735.43 o
 -15   0   9      618.23      849.93    437.53 o
 -13   0   9     1303.00     1595.82    313.11 o
 -11   0   9    27022.46    27695.65    827.29 o
  -9   0   9     1547.27     1719.84    224.65 o
  -7   0   9    42460.73    45515.45    957.44 o
  -5   0   9     3030.01     3588.85    440.06 o
  -3   0   9    36294.35    37056.81   1222.93 o
  -1   0   9     7674.56     6054.50    508.39 o
   1   0   9     5185.26     6036.64    386.86 o
   3   0   9     4216.03     3895.85    191.56 o
   5   0   9     9405.37     8455.97    527.45 o
   7   0   9     6798.65     8120.00    463.78 o
   9   0   9        6.63     -147.43    147.43 o
  11   0   9      924.24     1005.37    194.19 o
  13   0   9      231.88       51.25    220.54 o
  15   0   9     3518.18     2732.92    709.88 o
 -18   1   9      721.55      594.85    217.81 o
 -17   1   9      721.04      560.96    186.25 o
 -16   1   9        3.01     -176.75    176.75 o
 -15   1   9     8170.50     8643.65    461.61 o
 -14   1   9     1773.61     1680.94    232.13 o
 -13   1   9     3941.18     4576.56    323.65 o
 -12   1   9      357.15      523.86    145.69 o
 -11   1   9     7642.42     8329.87    353.60 o
 -10   1   9      999.63      949.97    132.04 o
  -9   1   9     8814.05     9428.45    320.48 o
  -8   1   9       43.46      -41.90    122.47 o
  -7   1   9       79.20       38.33    119.52 o
  -6   1   9       25.45       93.81     97.84 o
  -5   1   9     6766.89     6436.21    361.30 o
  -4   1   9    18242.24    17859.40    522.56 o
  -3   1   9    10807.04     9654.26    332.97 o
  -2   1   9      522.99      407.68    118.15 o
  -1   1   9      540.21      127.24    106.20 o
   0   1   9     2451.24     1967.71    147.48 o
   1   1   9    69124.99    68593.33    726.88 o
   2   1   9    45617.12    44195.37    541.91 o
   3   1   9      175.43      247.30     62.84 o
   4   1   9    20843.13    19283.17    529.78 o
   5   1   9      698.63     1083.46    150.45 o
   6   1   9     5334.22     5244.84    280.86 o
   7   1   9     1817.91     2574.48    193.97 o
   8   1   9     8656.89     7731.50    317.49 o
   9   1   9      171.80       26.24    110.05 o
  10   1   9     7067.86     6165.39    294.86 o
  11   1   9     5670.74     5137.08    328.41 o
  12   1   9     2797.39     3130.37    327.09 o
  13   1   9     1010.87      772.43    172.39 o
  14   1   9      396.76      717.90    222.09 o
  15   1   9      116.18       76.01    249.01 o
  16   1   9      107.84      152.19    316.76 o
 -18   2   9      304.54      216.07    259.12 o
 -17   2   9     4049.89     3466.98    356.31 o
 -16   2   9     2837.13     2410.01    293.48 o
 -15   2   9       12.38      255.38    194.97 o
 -14   2   9       21.20      175.06    197.47 o
 -13   2   9     8034.59     7946.70    403.57 o
 -12   2   9      644.47      299.51    147.99 o
 -11   2   9      488.69      487.18    158.59 o
 -10   2   9     8509.87     8090.85    371.59 o
  -9   2   9     4122.13     4214.58    281.91 o
  -8   2   9     1838.25     1598.47    179.23 o
  -7   2   9     1075.21     1193.75    161.58 o
  -6   2   9      913.67     1004.25    168.97 o
  -5   2   9      680.79      510.45    111.12 o
  -4   2   9     6985.89     5110.09    420.07 o
  -3   2   9    45428.00    44273.91    682.41 o
  -2   2   9    37083.95    39703.96    664.74 o
  -1   2   9      915.77      604.29    193.76 o
   0   2   9     7908.07     7516.57    202.54 o
   1   2   9     8182.95     7937.84    348.67 o
   2   2   9    32678.01    35206.68    480.54 o
   3   2   9     5300.20     3693.43    163.17 o
   4   2   9    12315.69    13482.34    474.72 o
   5   2   9       52.06       43.64    132.87 o
   6   2   9     1563.61     1682.41    187.63 o
   7   2   9     5075.20     5448.42    287.59 o
   8   2   9     1836.56     2577.42    196.70 o
   9   2   9     4911.46     5018.51    268.97 o
  10   2   9    14120.72    14788.11    444.36 o
  11   2   9      301.08      421.33    146.67 o
  12   2   9     2820.64     2484.08    303.34 o
  13   2   9      112.06      -45.79    193.61 o
  14   2   9     1827.27     2063.26    293.21 o
  15   2   9     3731.23     4072.37    550.53 o
  16   2   9        9.87      105.17    391.57 o
 -18   3   9      690.28     1229.85    315.65 o
 -17   3   9     1234.37     1967.68    289.13 o
 -16   3   9     6374.90     7056.77    469.13 o
 -15   3   9      434.98      602.05    208.69 o
 -14   3   9      482.43      664.56    186.20 o
 -13   3   9      267.98       34.91    158.09 o
 -12   3   9      622.35      559.34    158.20 o
 -11   3   9     3205.54     3387.04    260.46 o
 -10   3   9    12202.19    12724.75    462.15 o
  -9   3   9     2907.54     2652.75    252.99 o
  -8   3   9    10332.59     9899.71    384.09 o
  -7   3   9     7694.30     7189.23    383.55 o
  -6   3   9    45949.39    48272.84   1016.27 o
  -5   3   9    13315.47    13481.45    400.31 o
  -4   3   9     2173.87     2335.10    208.13 o
  -3   3   9     8374.26     8334.46    302.23 o
  -2   3   9     2776.23     2774.63    188.57 o
  -1   3   9     1251.16     1073.51    143.56 o
   0   3   9    12399.91    11686.39    312.81 o
   1   3   9     1384.12     1451.94    131.07 o
   2   3   9      564.88     1021.70     93.43 o
   3   3   9       84.89      128.11     67.55 o
   4   3   9     8626.52     9535.27    353.14 o
   5   3   9    10226.39    11170.92    406.05 o
   6   3   9    29959.35    27415.18    914.44 o
   7   3   9     2160.78     3271.45    301.52 o
   8   3   9      364.12      349.96    141.77 o
   9   3   9     1830.78     1765.00    323.34 o
  10   3   9     1473.27     1705.20    169.26 o
  11   3   9      134.19      228.49    173.93 o
  12   3   9      301.85       77.70    259.78 o
  13   3   9      429.63      229.49    205.30 o
  14   3   9      474.89      547.50    221.23 o
  15   3   9     1391.21     1049.39    326.31 o
  16   3   9      156.82      -50.46    409.94 o
 -18   4   9     4049.99     4190.87    452.57 o
 -17   4   9      341.72      267.59    298.86 o
 -16   4   9        5.72       33.94    193.59 o
 -15   4   9      598.47     1061.15    267.74 o
 -14   4   9     8492.08     8762.65    432.39 o
 -13   4   9     1988.59     1982.42    231.34 o
 -12   4   9     6767.26     6718.82    360.13 o
 -11   4   9      222.43      125.55    170.37 o
 -10   4   9     2395.12     2633.92    265.76 o
  -9   4   9    10688.93    11082.73    465.11 o
  -8   4   9    16403.37    17274.72    546.77 o
  -7   4   9     6643.00     6648.70    338.13 o
  -6   4   9    19256.22    20210.87    588.13 o
  -5   4   9     4773.77     4475.58    231.45 o
  -4   4   9    18805.73    19004.45    454.68 o
  -3   4   9     2896.58     3045.30    281.00 o
  -2   4   9    17439.76    17874.74    429.25 o
  -1   4   9     6593.70     5639.46    265.00 o
   0   4   9     4269.48     4394.51    213.37 o
   1   4   9    22401.03    19229.29    426.54 o
   2   4   9       17.05      -20.70     93.65 o
   3   4   9       27.91       49.15     85.37 o
   4   4   9     6911.21     6830.12    343.57 o
   5   4   9        0.50       19.87     83.67 o
   6   4   9     1733.72     1977.14    237.43 o
   7   4   9      742.06      616.93    172.69 o
   8   4   9      281.19      327.14    181.97 o
   9   4   9     9561.26    11558.44    532.70 o
  10   4   9     3901.06     4058.39    323.42 o
  11   4   9     1293.95     1648.20    272.77 o
  12   4   9      307.57      239.67    202.28 o
  13   4   9     3731.79     3731.70    388.19 o
  14   4   9      192.46      133.70    253.40 o
  15   4   9       73.84     -144.01    251.30 o
  16   4   9     1344.88     1661.12    618.74 o
 -17   5   9      510.41     -300.13    300.13 o
 -16   5   9       10.49     -201.42    201.42 o
 -15   5   9     2434.97     2419.22    258.21 o
 -14   5   9     9556.20    11672.99    512.80 o
 -13   5   9      315.00      303.86    167.27 o
 -12   5   9       27.06      -71.44    206.84 o
 -11   5   9     6529.32     6788.52    353.10 o
 -10   5   9    39855.95    38495.68    877.90 o
  -9   5   9     1481.48     1519.21    271.05 o
  -8   5   9      244.01      -17.10    139.76 o
  -7   5   9     5497.37     5238.38    329.86 o
  -6   5   9     5603.73     5866.73    294.36 o
  -5   5   9     1744.16     1568.96    176.73 o
  -4   5   9     3955.84     3942.59    238.71 o
  -3   5   9      133.90      -52.10    207.96 o
  -2   5   9        1.78      -79.84    109.26 o
  -1   5   9     1203.24     1739.49    186.82 o
   0   5   9     7848.68     8968.70    391.25 o
   1   5   9     1803.62     1785.34    163.57 o
   2   5   9    17469.87    17876.74    448.81 o
   3   5   9      165.70      171.17    129.19 o
   4   5   9    21687.98    22221.47    627.53 o
   5   5   9       45.91       83.27     94.37 o
   6   5   9     4500.16     3551.56    233.02 o
   7   5   9     1592.03     1422.32    150.55 o
   8   5   9    14971.40    15536.91    617.98 o
   9   5   9     6655.77     7930.97    678.04 o
  10   5   9      448.15      559.19    344.84 o
  11   5   9     1744.48     1845.37    791.37 o
  12   5   9     2490.59     2550.97    450.76 o
  13   5   9     2175.49     1877.66    276.57 o
  14   5   9      685.13     1594.01    322.11 o
  15   5   9     2795.40     3766.46    582.14 o
 -17   6   9     1451.49     2032.28    347.72 o
 -16   6   9       55.45     -188.41    370.98 o
 -15   6   9     1033.11     1348.90    266.04 o
 -14   6   9     3346.22     3163.45    282.78 o
 -13   6   9     2375.38     2804.67    259.73 o
 -12   6   9      507.51      343.20    143.44 o
 -11   6   9        0.52     -185.30    220.15 o
 -10   6   9     4640.62     5019.93    465.72 o
  -9   6   9     6899.42     7018.81    464.80 o
  -8   6   9    17036.76    17037.91    565.09 o
  -7   6   9      631.08      712.37    145.92 o
  -6   6   9    13175.35    13088.44    440.25 o
  -5   6   9     4818.23     4914.01    299.36 o
  -4   6   9    10071.11     9670.87    503.84 o
  -3   6   9     5239.78     5784.95    411.76 o
  -2   6   9    12364.44    11045.98    550.33 o
  -1   6   9    16147.58    15986.63    498.72 o
   0   6   9    15956.52    17755.32    763.05 o
   1   6   9    13469.23    11560.16    440.85 o
   2   6   9      531.63      405.68    129.37 o
   3   6   9     1493.56     1355.21    179.99 o
   4   6   9    25605.51    24942.63    675.83 o
   5   6   9    13819.35    13390.13    458.43 o
   6   6   9      102.23      196.44    116.86 o
   7   6   9     1634.84     1555.87    205.09 o
   8   6   9     7980.87     7040.82    567.98 o
   9   6   9      448.78      351.60    199.80 o
  10   6   9     1317.77     1485.64    380.68 o
  11   6   9      800.16      594.17    326.34 o
  12   6   9      117.74     -284.51    284.51 o
  13   6   9     1632.26     1173.39    498.32 o
  14   6   9       53.45      722.76    296.77 o
  15   6   9     1220.32     1078.98    459.96 o
 -17   7   9     5195.97     4982.41    463.14 o
 -16   7   9      646.69      244.59    250.99 o
 -15   7   9     1069.44     1668.53    248.46 o
 -14   7   9      504.59      648.38    170.19 o
 -13   7   9      401.09      405.68    159.71 o
 -12   7   9      240.67     -293.42    293.42 o
 -11   7   9      481.13      244.81    246.30 o
 -10   7   9     1865.71     1918.02    266.94 o
  -9   7   9     7910.16     8912.09    530.02 o
  -8   7   9     1352.67     1092.17    196.02 o
  -7   7   9     1488.94     1724.23    185.03 o
  -6   7   9     1566.18     1528.91    160.46 o
  -5   7   9    27330.67    26633.64    902.77 o
  -4   7   9      258.55      193.84    154.61 o
  -3   7   9     2825.69     2619.88    258.11 o
  -2   7   9     7894.16     6732.47    566.88 o
  -1   7   9     7007.80     7072.22    526.41 o
   0   7   9    44137.96    43919.13   1179.53 o
   1   7   9     2722.98     3182.52    298.60 o
   2   7   9     1255.27     1610.36    221.84 o
   3   7   9     2255.82     1741.51    220.06 o
   4   7   9     3838.98     3598.61    394.29 o
   5   7   9     5351.93     6578.37    303.77 o
   6   7   9    11146.95     9958.62    323.52 o
   7   7   9    17645.95    18903.07   1038.61 o
   8   7   9      263.51      279.53     87.60 o
   9   7   9     1410.11     2337.06    610.26 o
  10   7   9     1680.67     1516.59    798.51 o
  11   7   9       51.09     -167.41    306.97 o
  12   7   9     2134.35     1589.52    408.76 o
  13   7   9     2257.92     2670.32    430.50 o
  14   7   9      194.77      439.63    376.82 o
  15   7   9      672.52      702.87    298.40 o
 -17   8   9      494.00      158.91    272.35 o
 -16   8   9     1898.95     1911.68    307.34 o
 -15   8   9     2364.10     2365.61    330.57 o
 -14   8   9      608.64      609.55    200.80 o
 -13   8   9     8666.66     9763.88    567.11 o
 -12   8   9     6526.79     7545.21    497.24 o
 -11   8   9     1576.59     1070.80    223.46 o
 -10   8   9      766.50      549.10    217.50 o
  -9   8   9     3709.72     3963.96    303.79 o
  -8   8   9     1080.03     1194.46    244.12 o
  -7   8   9     5150.06     5331.94    319.54 o
  -6   8   9      183.97      142.33    107.57 o
  -5   8   9     5398.50     5316.64    311.28 o
  -4   8   9      114.25      192.16    163.57 o
  -3   8   9     6502.46     6178.05    383.61 o
  -2   8   9        0.34     -216.94    216.94 o
  -1   8   9     8037.88     8234.78    496.36 o
   0   8   9     1818.40     1709.45    374.10 o
   1   8   9     2510.75     2226.28    209.22 o
   2   8   9    18049.04    18067.55    584.60 o
   3   8   9    37135.03    37150.61    813.95 o
   4   8   9      609.49     1069.84    166.56 o
   5   8   9      110.20       66.51    112.11 o
   6   8   9     4638.84     4991.01    358.71 o
   7   8   9     2288.59     2731.32    179.54 o
   8   8   9     8995.46     7889.10    314.56 o
   9   8   9     8474.36     7748.08    954.22 o
  10   8   9     2340.64     2667.79    691.83 o
  11   8   9       25.21     -238.37    306.14 o
  12   8   9        5.35     -102.66    353.91 o
  13   8   9       19.10      240.44    268.35 o
  14   8   9      814.25       96.53    269.77 o
  15   8   9      872.87      798.90    506.31 o
 -16   9   9      154.93      587.12    327.08 o
 -15   9   9     6729.95     6928.95    552.03 o
 -14   9   9      272.56      442.50    221.10 o
 -13   9   9      191.63      488.54    238.18 o
 -12   9   9       45.48       33.58    147.63 o
 -11   9   9      472.51      384.32    130.08 o
 -10   9   9     1239.92     1278.03    215.52 o
  -9   9   9     2702.68     3176.33    286.06 o
  -8   9   9     1491.41     1537.66    156.96 o
  -7   9   9     1445.81     1086.96    154.04 o
  -6   9   9      215.97      206.77    127.57 o
  -5   9   9     8751.04     8928.17    396.55 o
  -4   9   9       29.44      119.31    149.57 o
  -3   9   9    17428.35    16267.76    717.62 o
  -2   9   9     7687.35     6509.05    489.38 o
  -1   9   9       80.77     -107.67    211.62 o
   0   9   9    20173.18    21540.64    679.45 o
   1   9   9    14486.86    14377.24    552.52 o
   2   9   9      116.03      290.72    149.73 o
   3   9   9     2688.11     2699.55    259.80 o
   4   9   9     1198.85     1146.18    191.18 o
   5   9   9      790.97      656.93     99.33 o
   6   9   9      946.08     1366.35    160.03 o
   7   9   9     2879.57     3160.01    201.93 o
   8   9   9     1549.00     1796.26    355.06 o
   9   9   9      174.22      403.88    228.30 o
  10   9   9      464.19     1046.84    557.75 o
  11   9   9     2416.78     2904.20    529.96 o
  12   9   9     7114.53     8484.32    717.82 o
  13   9   9     3868.34     3930.70    513.02 o
  14   9   9       13.39      275.41    280.27 o
 -16  10   9     1950.88     1814.68    377.49 o
 -15  10   9      148.97      459.90    274.58 o
 -14  10   9     2420.35     2095.32    296.27 o
 -13  10   9     2667.35     2266.30    330.83 o
 -12  10   9      718.68      813.82    186.95 o
 -11  10   9     3375.46     3190.21    288.15 o
 -10  10   9     1426.15     1343.85    298.43 o
  -9  10   9      404.10      551.07    192.63 o
  -8  10   9     3704.16     3816.92    317.25 o
  -7  10   9     6987.73     7788.76    360.43 o
  -6  10   9    13854.18    13336.49    468.19 o
  -5  10   9       86.11       21.27    152.26 o
  -4  10   9    10147.69     9728.66    456.74 o
  -3  10   9     5275.86     5092.07    479.14 o
  -2  10   9     1183.28      898.24    125.11 o
  -1  10   9    14973.31    14650.11    589.86 o
   0  10   9     7994.73     8111.35    436.24 o
   1  10   9      389.31      406.53    170.13 o
   2  10   9      902.50     1052.46    209.54 o
   3  10   9      814.85      589.26    171.73 o
   4  10   9     7758.07     7975.49    403.62 o
   5  10   9     2954.74     3473.15    242.15 o
   6  10   9     1528.63     1271.20    162.28 o
   7  10   9      857.76     1027.32    210.51 o
   8  10   9    10303.53     9958.00    508.79 o
   9  10   9      285.59       57.94    449.72 o
  10  10   9      561.98     1056.50    411.10 o
  11  10   9      657.35     1137.90    423.04 o
  12  10   9      459.43      557.17    522.69 o
  13  10   9      435.96     -218.93    329.88 o
  14  10   9     4807.74     4793.53    564.62 o
 -16  11   9     3018.56     2146.84    540.02 o
 -15  11   9     1364.82     1800.72   1022.30 o
 -14  11   9     1693.37     2123.01    337.25 o
 -13  11   9     2824.54     3020.25    466.87 o
 -12  11   9     8278.25     7666.86    523.27 o
 -11  11   9    13138.96    12765.29    541.87 o
 -10  11   9    10806.75    10557.85    611.33 o
  -9  11   9      960.09     1036.25    210.48 o
  -8  11   9      438.15      370.59    175.58 o
  -7  11   9     5360.69     5377.90    408.93 o
  -6  11   9     5843.27     6044.09    339.83 o
  -5  11   9     6974.31     6801.83    388.03 o
  -4  11   9     9900.81     9303.61    444.01 o
  -3  11   9       31.27       95.53    133.85 o
  -2  11   9       58.18      -44.18    107.51 o
  -1  11   9      146.76      165.06    209.46 o
   0  11   9     2873.72     2693.81    299.96 o
   1  11   9    15074.79    14930.01    589.42 o
   2  11   9    11794.55    11777.71    521.39 o
   3  11   9     8617.80     8399.92    430.93 o
   4  11   9     9916.38     9505.64    557.00 o
   5  11   9      175.35      645.49    142.37 o
   6  11   9     1686.21     1813.60    185.69 o
   7  11   9     2677.63     3042.86    436.03 o
   8  11   9     4358.88     4456.49    409.09 o
   9  11   9     1674.28     2169.57    387.08 o
  10  11   9     1860.34     1840.55    505.29 o
  11  11   9      658.35     1090.48    465.95 o
  12  11   9     8705.66     8579.55    914.64 o
  13  11   9     1034.99     1261.18    771.26 o
  14  11   9     5502.60     5791.05    553.54 o
 -15  12   9      113.46     -232.65    390.65 o
 -14  12   9    10526.28    10384.06    744.37 o
 -13  12   9      425.31     -186.21    246.50 o
 -12  12   9     8436.69     8474.23    577.63 o
 -11  12   9     1363.04      929.60    266.06 o
 -10  12   9       25.95      145.46    207.00 o
  -9  12   9     2107.91     1887.95    224.33 o
  -8  12   9      343.42      334.49    276.05 o
  -7  12   9     1893.17     1499.05    308.10 o
  -6  12   9     3141.08     2821.83    367.27 o
  -5  12   9     1755.50     2145.24    217.41 o
  -4  12   9     2565.57     2497.05    247.60 o
  -3  12   9    19376.46    18751.43    709.87 o
  -2  12   9    17177.33    17539.91    493.72 o
  -1  12   9      129.34       85.88    185.55 o
   0  12   9      354.46      635.09    210.27 o
   1  12   9       46.53      -59.42    176.21 o
   2  12   9     5508.24     5885.53    578.56 o
   3  12   9      248.71      386.23    175.37 o
   4  12   9      640.46      783.92    251.07 o
   5  12   9     3177.00     3510.45    255.69 o
   6  12   9     6001.25     5185.78    382.08 o
   7  12   9      340.85       26.98    223.75 o
   8  12   9     2821.34     2936.17    487.88 o
   9  12   9     1902.93     1457.25    445.56 o
  10  12   9    11269.70    11158.50    971.00 o
  11  12   9     3924.59     3667.40    952.19 o
  12  12   9      939.10     1139.68    455.74 o
  13  12   9      412.98      917.31    341.97 o
 -15  13   9      285.01     -348.11    390.38 o
 -14  13   9      785.27      -36.94    342.43 o
 -13  13   9     1275.12     1301.90    279.27 o
 -12  13   9      486.63      277.87    280.67 o
 -11  13   9     5987.54     6910.89    518.16 o
 -10  13   9     2443.08     2267.43    346.08 o
  -9  13   9      201.41       49.64    191.12 o
  -8  13   9     7111.90     7302.35    487.74 o
  -7  13   9     3265.62     3331.69    399.42 o
  -6  13   9    23303.61    24255.92   1095.69 o
  -5  13   9       21.63       11.85    259.52 o
  -4  13   9     1017.50     1092.41    404.87 o
  -3  13   9       30.88       99.26    148.50 o
  -2  13   9      155.64       67.83    113.47 o
  -1  13   9      163.14      249.70    187.80 o
   0  13   9     2864.47     2920.40    308.58 o
   1  13   9        3.32      128.72    184.36 o
   2  13   9      238.66      328.83    159.98 o
   3  13   9     1510.26     1321.04    217.06 o
   4  13   9     2306.76     2694.76    287.70 o
   5  13   9      319.99      305.63    188.72 o
   6  13   9     8759.25     7182.45    469.09 o
   7  13   9      417.58      370.81    183.25 o
   8  13   9       36.62      217.83    225.17 o
   9  13   9     1118.83      884.45    294.02 o
  10  13   9      263.54      206.01    501.42 o
  11  13   9      279.12      -41.34    651.80 o
  12  13   9     1729.67     1748.53    429.87 o
  13  13   9        9.11     -418.01    418.01 o
 -14  14   9      242.82      157.83    508.85 o
 -13  14   9     3797.19     3700.89    500.67 o
 -12  14   9    15179.01    16708.44    919.29 o
 -11  14   9       84.28      127.42    241.77 o
 -10  14   9       53.43     -193.42    235.31 o
  -9  14   9      315.20      131.36    206.05 o
  -8  14   9     1972.28     2037.69    334.22 o
  -7  14   9      406.65      240.11    226.97 o
  -6  14   9       41.54      -47.24    271.40 o
  -5  14   9     1365.29     1412.92    265.29 o
  -4  14   9        0.52     -125.03    166.96 o
  -3  14   9     3027.21     2950.30    259.86 o
  -2  14   9     2165.36     2265.30    256.82 o
  -1  14   9     1884.20     1512.30    264.61 o
   0  14   9     3318.99     3675.90    360.43 o
   1  14   9       65.35       -8.32    196.17 o
   2  14   9     4139.72     3826.65    333.74 o
   3  14   9     4976.36     5234.91    596.37 o
   4  14   9     1549.69     1107.24    182.73 o
   5  14   9      831.82      472.16    208.96 o
   6  14   9       51.22     -170.55    231.07 o
   7  14   9        8.90        1.14    230.80 o
   8  14   9      312.01      558.92    215.61 o
   9  14   9     3010.31     3660.38    517.21 o
  10  14   9     2703.24     3286.69    611.19 o
  11  14   9      186.48      136.28    354.92 o
  12  14   9      107.17      151.63    299.52 o
 -13  15   9     2652.06     2924.76    616.85 o
 -12  15   9       76.20      118.66    218.02 o
 -11  15   9    11583.71    11920.26    667.73 o
 -10  15   9      114.14      198.51    242.40 o
  -9  15   9     2287.86     1962.05    323.03 o
  -8  15   9     3939.11     4546.16    552.12 o
  -7  15   9     3851.14     3798.30    616.82 o
  -6  15   9      493.26      497.65    256.76 o
  -5  15   9     3839.30     3338.84    357.48 o
  -4  15   9       29.20      141.48    153.90 o
  -3  15   9    11633.82    12117.75    493.94 o
  -2  15   9      177.16      235.70    142.59 o
  -1  15   9      172.89      -54.61    292.85 o
   0  15   9     3977.29     4127.72    375.28 o
   1  15   9     4661.68     4567.58    491.59 o
   2  15   9      760.31      805.27    212.87 o
   3  15   9     1359.08      923.38    196.16 o
   4  15   9        9.91      258.93    221.79 o
   5  15   9    15413.23    15164.06    706.64 o
   6  15   9       91.12      -27.79    208.63 o
   7  15   9     7296.94     7174.75    503.03 o
   8  15   9       67.17        6.73    193.60 o
   9  15   9     6126.24     6069.76    457.98 o
  10  15   9     1384.57     2633.45    449.27 o
  11  15   9     2175.02     2269.59    454.13 o
 -13  16   9      440.60     -111.07    437.15 o
 -12  16   9     3396.33     3877.31    487.65 o
 -11  16   9       37.64      163.46    222.63 o
 -10  16   9     1373.15      963.81    278.43 o
  -9  16   9     2415.22     2273.53    287.52 o
  -8  16   9     4613.55     4855.56    497.70 o
  -7  16   9     8722.35     8910.01    645.52 o
  -6  16   9      563.84      508.34    233.30 o
  -5  16   9     5317.35     5173.88    365.34 o
  -4  16   9      455.33      299.01    222.63 o
  -3  16   9     2268.81     2133.96    263.53 o
  -2  16   9     1387.27      970.95    178.35 o
  -1  16   9       63.74     -106.97    206.67 o
   0  16   9      604.43      434.59    225.57 o
   1  16   9      751.49      683.45    226.01 o
   2  16   9     1516.27     1543.21    258.13 o
   3  16   9     1601.76     1337.78    317.52 o
   4  16   9     2011.85     2141.23    316.77 o
   5  16   9    17036.43    17966.78    798.39 o
   6  16   9      356.87      544.25    220.75 o
   7  16   9     3165.82     3041.49    303.00 o
   8  16   9     5174.16     4957.73    426.45 o
   9  16   9    11031.14    10700.38    600.08 o
  10  16   9     2184.38     3162.80    500.88 o
  11  16   9     3503.91     3026.78    493.47 o
 -12  17   9       12.04       45.54    273.51 o
 -11  17   9     2803.49     2795.49    431.18 o
 -10  17   9      112.02     -266.52    266.52 o
  -9  17   9     3983.17     3224.52    607.23 o
  -8  17   9      149.29      -87.87    240.74 o
  -7  17   9     1801.93     2325.27    558.68 o
  -6  17   9     2241.74     1510.75    376.53 o
  -5  17   9     3733.41     3800.48    336.18 o
  -4  17   9     3714.97     4097.93    326.76 o
  -3  17   9     2294.74     2304.07    311.91 o
  -2  17   9     3486.62     3961.00    437.77 o
  -1  17   9      277.83      121.64    205.31 o
   0  17   9     3564.95     3599.84    292.35 o
   1  17   9     2387.62     2869.56    271.09 o
   2  17   9     8285.93     8702.83    439.12 o
   3  17   9     6465.57     6448.99    473.59 o
   4  17   9     3352.90     4007.70    350.40 o
   5  17   9     1630.73     1822.01    269.51 o
   6  17   9       91.13      376.87    189.80 o
   7  17   9    12104.63    12730.45    605.03 o
   8  17   9      339.56     -179.05    386.90 o
   9  17   9     2531.98     1901.54    311.28 o
  10  17   9     1635.70     2137.97    486.52 o
 -11  18   9      852.46     1018.39    298.10 o
 -10  18   9       24.35      138.30    236.40 o
  -9  18   9     5580.96     5095.22    702.84 o
  -8  18   9     1488.46     1341.90    316.25 o
  -7  18   9     5698.49     4636.07    446.50 o
  -6  18   9     2200.11     2524.30    350.59 o
  -5  18   9     3002.24     3956.32    404.49 o
  -4  18   9      768.24      587.07    232.41 o
  -3  18   9      608.83      231.91    207.81 o
  -2  18   9     5372.37     5930.66    476.98 o
  -1  18   9     4357.36     4640.21    416.99 o
   0  18   9     3300.68     3088.33    362.84 o
   1  18   9        1.14      131.26    199.34 o
   2  18   9      806.89      960.62    225.90 o
   3  18   9     3220.55     3685.29    338.24 o
   4  18   9     1937.56     1693.96    276.81 o
   5  18   9     1331.59      969.90    234.03 o
   6  18   9     1467.55     1606.69    243.50 o
   7  18   9     1003.45     2014.20    275.08 o
   8  18   9      640.50     1036.13    313.53 o
   9  18   9      449.44      339.24    203.40 o
 -10  19   9      167.96      435.68    313.66 o
  -9  19   9     4902.96     5782.04    749.56 o
  -8  19   9      764.70      545.14    381.26 o
  -7  19   9       20.10      516.69    341.55 o
  -6  19   9        1.68     -121.29    226.98 o
  -5  19   9      650.23      378.38    223.98 o
  -4  19   9     2170.70     2339.60    359.30 o
  -3  19   9      734.83      165.08    227.23 o
  -2  19   9     2387.85     3112.66    416.47 o
  -1  19   9      791.13      742.07    230.35 o
   0  19   9     3037.52     3566.83    378.97 o
   1  19   9       23.72      -99.60    286.77 o
   2  19   9     3725.30     3478.04    882.71 o
   3  19   9     5370.78     4897.81    480.95 o
   4  19   9      277.87      359.91    221.11 o
   5  19   9       38.25      344.07    201.20 o
   6  19   9     6655.19     7656.00    466.63 o
   7  19   9      422.68      663.21    208.13 o
   8  19   9     2242.22     2194.25    340.58 o
  -9  20   9     1083.13     2158.84    511.92 o
  -8  20   9      481.07      316.25    698.74 o
  -7  20   9      395.14      444.57    286.76 o
  -6  20   9     3294.69     4152.67    441.21 o
  -5  20   9      245.12      573.82    259.24 o
  -4  20   9      891.47     1039.35    342.20 o
  -3  20   9      598.00      359.80    253.57 o
  -2  20   9     3884.93     3389.26    447.86 o
  -1  20   9      618.35      450.60    301.34 o
   0  20   9     2959.73     3176.58    474.09 o
   1  20   9      280.36      -28.40    367.16 o
   2  20   9     1178.99     1065.58    325.89 o
   3  20   9     1475.72     1945.73    406.74 o
   4  20   9    11315.79    11815.15    644.12 o
   5  20   9      229.98        5.10    230.71 o
   6  20   9        5.11      -82.97    186.19 o
   7  20   9       96.09      128.97    215.07 o
  -7  21   9       66.49      758.13    376.21 o
  -6  21   9      499.26      183.57    239.30 o
  -5  21   9       34.76      152.83    353.04 o
  -4  21   9     1400.34     1182.41    333.87 o
  -3  21   9      560.71      643.20    259.06 o
  -2  21   9      555.34      270.97    233.46 o
  -1  21   9        1.89     -219.86    223.54 o
   0  21   9     3707.25     3697.24    506.59 o
   1  21   9       87.87     -181.99    247.86 o
   2  21   9     5403.10     4892.88    439.21 o
   3  21   9     1351.76     1941.76    323.79 o
   4  21   9     1070.81      711.35    255.23 o
   5  21   9        2.64       14.62    223.01 o
  -4  22   9       45.26      279.04    230.89 o
  -3  22   9      221.17     -220.95    271.63 o
  -2  22   9     8720.33     8768.86    693.56 o
  -1  22   9     4056.25     3616.94    419.28 o
   0  22   9      591.57      608.82    256.24 o
   1  22   9        8.79      582.47    277.63 o
   2  22   9     2467.94     1793.62    316.79 o
 -16   0  10      598.40      329.51    222.80 o
 -14   0  10    14620.57    14820.67    804.23 o
 -12   0  10     9830.74     9984.24    528.69 o
 -10   0  10    11422.86    11415.25    516.90 o
  -8   0  10     3893.61     4267.95    431.72 o
  -6   0  10    49029.44    51315.84   2091.64 o
  -4   0  10      148.64      412.03    168.87 o
  -2   0  10    40231.71    38287.25    921.24 o
   0   0  10     1691.12     1568.71    415.67 o
   2   0  10    11952.33    11970.37    580.99 o
   4   0  10    27862.69    30378.09    967.65 o
   6   0  10     1510.18     1753.63    256.03 o
   8   0  10     1047.98      460.20    254.70 o
  10   0  10       79.00      184.93    157.32 o
  12   0  10      235.03       88.29    375.89 o
  14   0  10     6734.62     6760.73    754.03 o
 -17   1  10       11.14     -202.75    202.75 o
 -16   1  10     1904.14     1676.49    275.47 o
 -15   1  10      500.57      676.14    274.86 o
 -14   1  10       36.42      320.25    196.95 o
 -13   1  10     3143.81     2517.74    260.01 o
 -12   1  10     5311.27     5572.59    342.68 o
 -11   1  10    31363.87    32458.97    715.79 o
 -10   1  10     1093.36     1162.19    164.83 o
  -9   1  10     2890.10     3249.48    235.24 o
  -8   1  10     6154.36     5890.88    280.79 o
  -7   1  10     1122.96     1225.23    157.39 o
  -6   1  10    31528.66    33473.95    594.28 o
  -5   1  10      125.64       13.18    177.76 o
  -4   1  10       46.34       64.46    107.68 o
  -3   1  10    10057.38     9112.61    334.30 o
  -2   1  10    22778.91    23345.93    514.83 o
  -1   1  10     1832.65     1329.98    225.93 o
   0   1  10     1339.38     1806.87    260.18 o
   1   1  10     3324.48     2635.13    163.20 o
   2   1  10      417.10      472.59    115.84 o
   3   1  10    20661.57    19952.52    378.31 o
   4   1  10     2430.39     1998.07    118.57 o
   5   1  10     4369.53     3872.76    259.40 o
   6   1  10       33.42        0.41    137.68 o
   7   1  10     2196.20     2909.66    213.29 o
   8   1  10     3037.99     3123.35    226.88 o
   9   1  10     3814.76     3874.78    247.80 o
  10   1  10     2779.26     2872.68    223.52 o
  11   1  10     3178.11     3409.75    275.59 o
  12   1  10      866.95      579.98    240.25 o
  13   1  10      353.03      270.85    272.61 o
  14   1  10     1013.11      811.46    256.69 o
  15   1  10       19.25     -253.89    253.89 o
 -17   2  10      831.30      709.32    225.57 o
 -16   2  10     6183.82     6106.18    444.89 o
 -15   2  10    20838.21    21442.59    776.63 o
 -14   2  10     5238.76     5945.70    423.78 o
 -13   2  10      142.62      353.70    163.10 o
 -12   2  10       40.02      179.94    161.68 o
 -11   2  10     1589.76     1532.67    276.53 o
 -10   2  10     4573.10     4647.69    277.65 o
  -9   2  10    23526.68    24744.32    575.24 o
  -8   2  10     1512.79     1908.02    187.40 o
  -7   2  10    19665.34    21089.45    617.06 o
  -6   2  10      271.52      278.69     95.79 o
  -5   2  10    19471.12    18274.39    423.78 o
  -4   2  10    20431.90    18457.32    659.46 o
  -3   2  10     1665.67     1874.92    174.26 o
  -2   2  10     2528.79     2510.90    201.28 o
  -1   2  10    29065.74    29488.65    740.78 o
   0   2  10     2906.26     2767.20    153.58 o
   1   2  10      836.79     1044.90    140.78 o
   2   2  10    19676.64    18793.47    355.65 o
   3   2  10     1923.04     1599.03    122.47 o
   4   2  10      696.54      627.26    136.70 o
   5   2  10     2910.64     2476.89    245.00 o
   6   2  10     6159.26     6307.28    360.28 o
   7   2  10     4999.23     4394.17    282.48 o
   8   2  10     1634.11     1580.67    167.88 o
   9   2  10     3377.39     3023.44    229.95 o
  10   2  10     1454.36     1200.50    162.88 o
  11   2  10     1958.00     1909.35    225.48 o
  12   2  10     4102.56     4514.65    393.73 o
  13   2  10     2860.07     3248.90    387.69 o
  14   2  10      253.43       58.86    188.67 o
  15   2  10     1425.16      930.32    256.68 o
 -17   3  10       28.14       -9.36    207.67 o
 -16   3  10      941.57     1280.67    352.39 o
 -15   3  10      159.67      142.93    198.01 o
 -14   3  10     2632.55     3329.26    299.59 o
 -13   3  10     9163.16     9146.35    552.72 o
 -12   3  10    22552.82    22626.74    654.94 o
 -11   3  10     5243.76     4920.62    310.67 o
 -10   3  10     6144.23     6101.74    333.07 o
  -9   3  10     2965.75     3139.97    228.70 o
  -8   3  10     2461.90     2518.81    228.53 o
  -7   3  10    24182.77    24970.55    585.83 o
  -6   3  10     1126.17     1098.20    148.84 o
  -5   3  10      340.07      186.24    101.35 o
  -4   3  10       77.29       15.84    182.03 o
  -3   3  10     5808.66     5186.10    302.98 o
  -2   3  10      125.09       96.58     62.94 o
  -1   3  10    21191.95    18456.92    664.95 o
   0   3  10    15617.15    13272.81    287.33 o
   1   3  10      192.33       54.50     78.02 o
   2   3  10       75.59       92.43     69.34 o
   3   3  10     9102.09     9853.53    241.58 o
   4   3  10     1421.42     1102.73    167.85 o
   5   3  10     7668.53     6931.53    260.76 o
   6   3  10     1206.14      843.69    175.53 o
   7   3  10       17.16      -34.29    154.93 o
   8   3  10      116.68      148.42    263.37 o
   9   3  10     2563.29     2608.55    236.69 o
  10   3  10       85.31      316.66    118.23 o
  11   3  10     8983.99     9845.14    527.83 o
  12   3  10     3804.44     3102.97    382.90 o
  13   3  10     1352.86     1547.93    272.20 o
  14   3  10     1878.31     2165.81    318.86 o
  15   3  10     3611.78     4890.42    693.91 o
 -17   4  10       29.15      578.34    253.44 o
 -16   4  10      566.26      822.40    212.43 o
 -15   4  10     2903.10     2986.01    276.68 o
 -14   4  10       65.57     -133.47    172.21 o
 -13   4  10       10.52       20.02    209.74 o
 -12   4  10      935.90     1235.70    230.94 o
 -11   4  10     4956.70     4708.82    382.52 o
 -10   4  10    16095.21    16835.80    536.76 o
  -9   4  10    15630.92    15547.61    505.83 o
  -8   4  10     8632.25     8238.06    401.38 o
  -7   4  10       34.36      176.76    183.39 o
  -6   4  10     3612.19     3490.78    232.00 o
  -5   4  10     6683.03     6726.34    300.47 o
  -4   4  10       11.98      103.40     85.14 o
  -3   4  10    16427.49    15980.39    358.49 o
  -2   4  10       29.12      251.45    117.70 o
  -1   4  10        1.36      144.03     94.32 o
   0   4  10     2355.17     2792.20    180.00 o
   1   4  10    11742.14    11255.17    339.15 o
   2   4  10    11825.05    10192.26    320.43 o
   3   4  10     1442.48     1432.75    113.52 o
   4   4  10     4383.09     4475.38    253.08 o
   5   4  10    11185.97    10161.85    320.53 o
   6   4  10       13.98       61.90    126.34 o
   7   4  10     6196.24     6695.21    435.70 o
   8   4  10      596.22      903.93    214.67 o
   9   4  10     9168.05     9333.04    447.51 o
  10   4  10     4558.00     4934.75    379.99 o
  11   4  10      251.62      413.70    215.21 o
  12   4  10      436.42      204.27    302.32 o
  13   4  10     5385.44     5305.42    448.83 o
  14   4  10     1907.17     1910.05    303.98 o
  15   4  10      968.56      338.54    342.57 o
 -17   5  10     5775.56     4524.93    458.32 o
 -16   5  10      162.68      242.32    233.10 o
 -15   5  10      649.68     1010.14    586.97 o
 -14   5  10     3844.19     4077.64    315.85 o
 -13   5  10     4736.73     5105.65    337.71 o
 -12   5  10       22.11      190.68    150.64 o
 -11   5  10     2164.64     2243.97    230.87 o
 -10   5  10     2962.23     2944.74    248.80 o
  -9   5  10     7334.23     6840.74    380.38 o
  -8   5  10      522.95      471.85    168.78 o
  -7   5  10     5217.69     5409.59    331.07 o
  -6   5  10      621.02      483.64    232.64 o
  -5   5  10    29179.66    29314.99    864.53 o
  -4   5  10      245.11       87.66    124.55 o
  -3   5  10    17747.51    16829.08    720.49 o
  -2   5  10     6021.18     5597.99    263.52 o
  -1   5  10      617.28      445.33    129.05 o
   0   5  10     3342.13     3449.90    204.23 o
   1   5  10     3166.66     3112.37    197.52 o
   2   5  10      383.03      266.94    118.23 o
   3   5  10    11838.25    10427.89    394.64 o
   4   5  10      405.14      313.23    101.75 o
   5   5  10    12356.82    11564.59    419.63 o
   6   5  10     6740.93     7138.26    295.37 o
   7   5  10       11.84      155.44     90.43 o
   8   5  10     3291.96     3839.53    291.25 o
   9   5  10     4264.76     4512.48    328.15 o
  10   5  10     1494.98     1251.73    278.67 o
  11   5  10      298.29      -21.73    189.29 o
  12   5  10      991.60      858.81    809.53 o
  13   5  10      657.49     1322.39    283.13 o
  14   5  10      264.89      365.55    259.98 o
  15   5  10       24.10      -16.69    273.03 o
 -17   6  10      490.48      606.13    425.41 o
 -16   6  10     2326.88     2718.07    375.48 o
 -15   6  10     1238.93     1595.49    382.36 o
 -14   6  10     5213.38     4922.56    338.55 o
 -13   6  10     2031.87     2053.74    332.66 o
 -12   6  10     1447.34     1164.84    203.43 o
 -11   6  10     2095.08     2044.43    218.18 o
 -10   6  10      207.51      -69.55    320.90 o
  -9   6  10    39147.61    39972.30   1645.98 o
  -8   6  10    21394.90    20670.29    630.28 o
  -7   6  10      241.09      117.70    158.14 o
  -6   6  10       41.71      143.26    146.77 o
  -5   6  10      984.98      861.63    165.33 o
  -4   6  10       59.64        6.57    353.77 o
  -3   6  10       48.39       58.39    217.42 o
  -2   6  10    14079.69    12614.80    754.17 o
  -1   6  10       74.81      235.13    170.97 o
   0   6  10     1191.07     1091.23    209.84 o
   1   6  10    12611.84    12907.63    412.98 o
   2   6  10     2165.89     2662.38    197.40 o
   3   6  10      610.57      348.55    154.14 o
   4   6  10    14250.26    15512.14    559.18 o
   5   6  10     2299.27     2027.64    185.09 o
   6   6  10     1476.99     1564.63    175.81 o
   7   6  10      305.40       75.18    112.75 o
   8   6  10      800.38     1171.05    249.88 o
   9   6  10     1399.03     1496.02    381.62 o
  10   6  10      935.17      495.03    277.40 o
  11   6  10     1614.20     1078.75    366.57 o
  12   6  10     2866.48     2742.55    739.34 o
  13   6  10     4878.65     4540.47    521.61 o
  14   6  10     1197.31     1567.04    381.21 o
  15   6  10      169.47      -81.68    263.81 o
 -17   7  10     1905.47     1999.58    410.38 o
 -16   7  10     1770.73     1688.34    320.56 o
 -15   7  10        1.25      115.77    179.90 o
 -14   7  10      718.43     1100.70    230.71 o
 -13   7  10    15639.78    15937.96    576.54 o
 -12   7  10    16883.26    17427.47    712.01 o
 -11   7  10      987.67      881.74    243.38 o
 -10   7  10     8708.34     9368.21    557.96 o
  -9   7  10     3869.25     4145.22    391.74 o
  -8   7  10    13825.14    13997.49    650.42 o
  -7   7  10     4882.37     5068.65    327.95 o
  -6   7  10      239.74       33.35    228.01 o
  -5   7  10      107.91      232.67    144.36 o
  -4   7  10     6044.21     5812.01    499.33 o
  -3   7  10     1997.78     1588.02    462.22 o
  -2   7  10     8705.21     8593.74    550.09 o
  -1   7  10      594.89      534.72    210.42 o
   0   7  10    12876.37    13299.84    636.94 o
   1   7  10     4590.35     3834.46    255.30 o
   2   7  10      135.07      154.99    130.13 o
   3   7  10     9790.50     9871.34    542.09 o
   4   7  10     6818.18     6594.00    605.75 o
   5   7  10     1559.11     1456.12    228.12 o
   6   7  10      619.13     1125.61    238.82 o
   7   7  10     9107.77     9450.99    599.68 o
   8   7  10      444.97      341.97    161.25 o
   9   7  10        9.95      386.11    318.78 o
  10   7  10     3390.36     4238.86    627.54 o
  11   7  10      452.85      187.97    303.87 o
  12   7  10     3846.65     3567.54    482.35 o
  13   7  10       10.49     -272.69    272.69 o
  14   7  10      697.50      888.31    327.65 o
 -16   8  10     7138.27     7360.84    556.31 o
 -15   8  10     2285.90     2389.85    307.75 o
 -14   8  10     4713.28     4514.65    368.49 o
 -13   8  10      242.05      122.17    201.03 o
 -12   8  10      300.59      317.50    267.21 o
 -11   8  10     1753.34     1490.10    264.83 o
 -10   8  10      665.82      546.97    243.42 o
  -9   8  10     1362.01     1326.76    267.75 o
  -8   8  10     4654.57     5461.88    348.36 o
  -7   8  10     3642.82     3470.73    245.80 o
  -6   8  10      660.46      724.75    207.92 o
  -5   8  10     1455.33     1624.09    226.64 o
  -4   8  10    24337.15    23334.24    657.45 o
  -3   8  10      103.68       16.31    299.71 o
  -2   8  10    12796.31    13262.94    802.25 o
  -1   8  10      135.11      316.84    228.15 o
   0   8  10     2622.49     3387.97    364.81 o
   1   8  10     9933.69    10303.28    761.23 o
   2   8  10     3564.99     4313.52    392.30 o
   3   8  10      696.09      492.88    243.19 o
   4   8  10      270.65      118.15    220.83 o
   5   8  10        0.94       -7.75    103.97 o
   6   8  10     1098.90     1047.07    150.20 o
   7   8  10      274.90      456.00    106.84 o
   8   8  10    12274.30    13973.09    741.07 o
   9   8  10     2159.16     2252.42    685.42 o
  10   8  10      418.35      505.08    310.29 o
  11   8  10      267.20      361.28    834.13 o
  12   8  10     6798.68     7807.86    675.51 o
  13   8  10     1764.25     2481.44    412.41 o
  14   8  10     3232.36     4055.72    786.23 o
 -16   9  10      293.09      385.15    382.68 o
 -15   9  10      335.08      486.36    342.37 o
 -14   9  10     1238.29     1161.06    238.17 o
 -13   9  10      614.08      911.75    253.38 o
 -12   9  10     7678.35     7955.62    444.69 o
 -11   9  10     1523.76     1356.18    224.88 o
 -10   9  10       31.85      -85.57    185.58 o
  -9   9  10     1529.34     1673.41    225.82 o
  -8   9  10     9358.71     8642.97    395.02 o
  -7   9  10    12591.13    12161.77    445.26 o
  -6   9  10       18.36       38.18    190.21 o
  -5   9  10      109.12      237.78    130.53 o
  -4   9  10     2112.28     2383.54    310.84 o
  -3   9  10     4256.64     4219.77    336.15 o
  -2   9  10     8197.37     8123.37    659.42 o
  -1   9  10    17576.55    16706.43    747.63 o
   0   9  10      330.77      505.63    216.34 o
   1   9  10      299.46      491.14    260.22 o
   2   9  10    13155.01    12174.51    543.62 o
   3   9  10     5788.20     5774.24    354.41 o
   4   9  10     2978.71     2951.30    267.86 o
   5   9  10     8952.71     7556.91    343.37 o
   6   9  10     3968.31     3901.10    248.47 o
   7   9  10      264.25      149.86    102.94 o
   8   9  10     2096.21     2115.58    333.91 o
   9   9  10     3291.30     4018.63    848.15 o
  10   9  10      687.12      493.18    454.57 o
  11   9  10     4154.35     4624.39    625.00 o
  12   9  10    16735.47    20606.65   1066.27 o
  13   9  10      350.78     -178.07    279.76 o
  14   9  10      724.56     1203.53    371.09 o
 -16  10  10     2672.16     2327.53    758.69 o
 -15  10  10        6.55      583.57    228.42 o
 -14  10  10     4165.25     4240.15    425.89 o
 -13  10  10     1062.47     1432.73    296.37 o
 -12  10  10     2891.69     2831.10    282.91 o
 -11  10  10     4152.87     4108.44    342.28 o
 -10  10  10      922.24     1175.52    213.03 o
  -9  10  10     7302.08     6925.63    418.89 o
  -8  10  10       47.80      220.92    217.37 o
  -7  10  10     1622.14      763.50    405.72 o
  -6  10  10    21190.56    20995.69    620.13 o
  -5  10  10     1063.46     1135.79    239.70 o
  -4  10  10       85.83      296.44    153.87 o
  -3  10  10    11342.54    11358.56    904.92 o
  -2  10  10      324.61      393.05    233.93 o
  -1  10  10     9230.50     9988.24    589.29 o
   0  10  10     7370.84     8138.62    543.59 o
   1  10  10     1068.32     1491.65    225.93 o
   2  10  10     6051.91     4722.73    352.29 o
   3  10  10    17161.03    18499.58    631.57 o
   4  10  10       91.98       24.24    140.87 o
   5  10  10      808.34      679.04    170.51 o
   6  10  10     1466.33     1756.73    284.95 o
   7  10  10       61.73      169.65    143.04 o
   8  10  10     5558.30     5201.83    785.18 o
   9  10  10     2655.59      856.04    477.99 o
  10  10  10     3481.76     3461.91    725.95 o
  11  10  10      909.31     1156.46    514.78 o
  12  10  10     3441.67     3178.80    481.89 o
  13  10  10     5692.26     5921.26    616.75 o
 -15  11  10      227.24      719.00    302.53 o
 -14  11  10       89.59        0.90    224.58 o
 -13  11  10     5198.09     5434.36    477.80 o
 -12  11  10      461.48      194.45    316.58 o
 -11  11  10     6045.45     5752.05    385.56 o
 -10  11  10      193.83      171.16    174.70 o
  -9  11  10     4623.39     5241.17    367.51 o
  -8  11  10     1964.78     1833.91    485.61 o
  -7  11  10      622.86      800.35    240.72 o
  -6  11  10     5089.32     5830.60    433.37 o
  -5  11  10    19025.61    19964.25    657.04 o
  -4  11  10        4.53      -45.07    131.00 o
  -3  11  10     2087.11     1547.08    221.79 o
  -2  11  10    14479.38    13892.62    701.75 o
  -1  11  10     7768.73     8599.47    480.72 o
   0  11  10      638.28      347.36    191.18 o
   1  11  10    26164.54    28524.88    831.58 o
   2  11  10     1612.25     1509.26    231.90 o
   3  11  10       39.84      112.84    174.45 o
   4  11  10        6.40      158.17    154.95 o
   5  11  10     3886.02     4077.49    281.44 o
   6  11  10     5297.00     5817.36    590.73 o
   7  11  10     2878.33     2916.07    282.85 o
   8  11  10       33.94      308.78    246.25 o
   9  11  10     2918.98     2852.71    753.33 o
  10  11  10     1282.87     1578.15    667.11 o
  11  11  10     4685.66     4658.34    682.73 o
  12  11  10      648.33     1281.67    460.98 o
  13  11  10        6.82      154.09    284.86 o
 -15  12  10    10505.03    11572.87   1109.74 o
 -14  12  10     1914.08     2811.33    459.52 o
 -13  12  10      361.40      640.90    290.54 o
 -12  12  10      905.82      916.32    262.56 o
 -11  12  10      142.75       13.01    187.51 o
 -10  12  10      120.38       18.77    170.97 o
  -9  12  10     1366.09     1515.27    238.13 o
  -8  12  10      268.09      449.64    200.91 o
  -7  12  10     2501.90     2605.78    450.54 o
  -6  12  10     5384.21     5260.45    492.79 o
  -5  12  10    14526.00    14326.33    763.93 o
  -4  12  10      937.93     1008.17    262.74 o
  -3  12  10    16147.28    15391.05    671.57 o
  -2  12  10      613.29      546.54    119.28 o
  -1  12  10      797.38      860.75    211.96 o
   0  12  10    11617.29    13124.89    594.63 o
   1  12  10     4008.23     4085.65    352.28 o
   2  12  10      935.22     1108.10    216.59 o
   3  12  10     2878.68     2442.39    350.73 o
   4  12  10      279.61      185.61    145.31 o
   5  12  10     3759.58     3875.53    277.55 o
   6  12  10     4407.87     3833.47    346.31 o
   7  12  10    14287.91    13420.14    594.68 o
   8  12  10     1514.78     1364.59    331.59 o
   9  12  10       48.44      584.86    510.94 o
  10  12  10      189.23     -363.53    434.88 o
  11  12  10     2923.05     1694.72   1705.36 o
  12  12  10      905.05      950.10    404.10 o
 -14  13  10      362.99      799.87    788.50 o
 -13  13  10     2329.18     2272.74    394.41 o
 -12  13  10       36.97      -96.17    219.37 o
 -11  13  10     4614.83     4338.23    429.39 o
 -10  13  10        0.47     -122.58    192.55 o
  -9  13  10       73.08       51.37    214.99 o
  -8  13  10      820.28      732.50    239.62 o
  -7  13  10     6245.81     6593.15    482.16 o
  -6  13  10      338.73      -56.21    234.08 o
  -5  13  10      121.97      -79.95    255.50 o
  -4  13  10      154.02      -14.80    242.27 o
  -3  13  10     5763.48     5596.93    315.68 o
  -2  13  10     1510.76     1452.71    152.93 o
  -1  13  10    11129.75    11926.42    582.34 o
   0  13  10     2258.59     2023.49    277.12 o
   1  13  10       89.35       78.25    190.77 o
   2  13  10      738.28      625.78    183.12 o
   3  13  10     7497.02     7692.25    448.99 o
   4  13  10    16122.40    18030.33    652.65 o
   5  13  10     1460.07     1783.15    266.99 o
   6  13  10     1456.56     1089.34    217.71 o
   7  13  10     1379.22     1014.94    219.19 o
   8  13  10       97.25      343.42    271.84 o
   9  13  10     2073.46     2513.15    753.47 o
  10  13  10     4567.24     6454.49    795.89 o
  11  13  10     1681.29     2976.77    592.42 o
  12  13  10      472.47      344.20    342.57 o
 -14  14  10      428.61     -161.82    544.04 o
 -13  14  10      350.33       63.81    259.10 o
 -12  14  10      188.92      914.45    267.52 o
 -11  14  10       71.51       21.67    205.87 o
 -10  14  10     2448.80     1850.34    335.65 o
  -9  14  10       69.27      -18.67    344.59 o
  -8  14  10      202.12      479.16    243.66 o
  -7  14  10     1198.49     1948.64    362.76 o
  -6  14  10     2566.22     2128.21    379.79 o
  -5  14  10      806.17      743.38    418.26 o
  -4  14  10     3552.94     3409.96    319.94 o
  -3  14  10     1937.64     2209.67    218.78 o
  -2  14  10     5301.73     5244.05    421.97 o
  -1  14  10     7498.95     7070.43    475.67 o
   0  14  10       54.82     -188.62    188.62 o
   1  14  10     1054.79     1045.98    244.00 o
   2  14  10    11726.63    11676.68    572.69 o
   3  14  10      868.77     1138.56    224.53 o
   4  14  10      546.11      131.11    263.92 o
   5  14  10     2696.16     2779.57    339.30 o
   6  14  10     3820.18     5250.53    448.43 o
   7  14  10     1188.82     1760.11    273.68 o
   8  14  10     6879.50     5646.78    739.09 o
   9  14  10     1751.04     2654.35    477.08 o
  10  14  10      679.48      817.11    411.03 o
  11  14  10     4380.12     5085.00    753.76 o
 -13  15  10      630.39     1242.29    529.81 o
 -12  15  10      392.88      330.92    261.14 o
 -11  15  10     1481.08     1772.83    572.45 o
 -10  15  10     3183.35     3752.96    416.74 o
  -9  15  10     1499.64     2010.76    277.37 o
  -8  15  10      332.65      554.45    260.61 o
  -7  15  10     1760.25      823.54    340.81 o
  -6  15  10    10981.84    11057.94    710.92 o
  -5  15  10       28.71      -54.50    238.99 o
  -4  15  10       47.99      -94.81    167.34 o
  -3  15  10      371.67      727.18    232.38 o
  -2  15  10     3525.07     4229.32    399.60 o
  -1  15  10     2214.52     2131.81    304.19 o
   0  15  10       65.86       76.70    181.84 o
   1  15  10     1082.50     1602.58    257.74 o
   2  15  10      243.56       28.01    195.10 o
   3  15  10       21.28      105.35    193.48 o
   4  15  10     2480.36     2631.17    328.46 o
   5  15  10       10.17     -131.81    218.19 o
   6  15  10    18567.51    19232.74   1141.30 o
   7  15  10       13.86     -214.28    267.31 o
   8  15  10     1624.67     2163.51    387.57 o
   9  15  10      496.23       27.44    512.63 o
  10  15  10      592.09      315.67    289.67 o
  11  15  10     1567.62     1381.34    379.71 o
 -12  16  10       16.65     -276.63    276.63 o
 -11  16  10      724.74      894.76    263.21 o
 -10  16  10     5274.99     5084.36    470.11 o
  -9  16  10     6650.86     6686.41    450.06 o
  -8  16  10     3141.58     2996.62    605.45 o
  -7  16  10       20.50     -241.32    273.08 o
  -6  16  10      430.09       87.69    250.89 o
  -5  16  10     1176.88      972.68    289.13 o
  -4  16  10       30.33     -225.68    225.68 o
  -3  16  10     1952.53     2117.01    343.86 o
  -2  16  10     8580.48     8742.48    542.13 o
  -1  16  10     1038.26     1029.04    224.02 o
   0  16  10     1499.22     1979.72    296.88 o
   1  16  10       35.60      133.28    182.74 o
   2  16  10    11842.75    11979.07    604.18 o
   3  16  10     6110.11     6682.62    929.48 o
   4  16  10     2178.71     1619.89    294.86 o
   5  16  10      269.04      562.16    257.44 o
   6  16  10     4747.01     4212.16    409.46 o
   7  16  10      329.75      114.06    388.57 o
   8  16  10     5707.39     5474.31    492.30 o
   9  16  10      137.13      145.17    272.64 o
  10  16  10     1189.27     1548.07    343.97 o
 -11  17  10      134.25     -185.42    238.98 o
 -10  17  10     1682.14      803.35    432.34 o
  -9  17  10      981.59     1316.67    376.41 o
  -8  17  10     3923.66     4485.04    513.66 o
  -7  17  10      593.26     1089.90    328.31 o
  -6  17  10      724.44      178.86    245.47 o
  -5  17  10       62.05      152.21    435.00 o
  -4  17  10       46.68     -201.89    217.36 o
  -3  17  10       92.24      322.82    268.51 o
  -2  17  10     5080.60     4775.71    514.03 o
  -1  17  10      287.51      458.70    343.52 o
   0  17  10      494.14      461.97    209.27 o
   1  17  10     3669.06     3436.40    359.87 o
   2  17  10       22.60      103.74    273.61 o
   3  17  10     5916.52     7018.78    629.56 o
   4  17  10     5386.47     5615.29    480.07 o
   5  17  10      955.15      681.24    266.79 o
   6  17  10     6934.63     6087.42    442.40 o
   7  17  10       57.67     1046.00    588.90 o
   8  17  10      272.56      416.54    261.16 o
   9  17  10      618.77      610.01    279.88 o
 -10  18  10        3.22      141.97    233.76 o
  -9  18  10     1105.04      518.78    287.64 o
  -8  18  10     4203.13     3864.18    474.06 o
  -7  18  10        9.00      370.91    261.31 o
  -6  18  10     1243.13     1190.85    490.36 o
  -5  18  10     3028.36     2857.73    377.61 o
  -4  18  10     2006.83     2202.06    339.42 o
  -3  18  10      886.28     1185.25    308.05 o
  -2  18  10      148.26      553.87    263.22 o
  -1  18  10       56.74     -209.18    209.18 o
   0  18  10     1807.68     1779.98    302.55 o
   1  18  10     1057.86     1097.31    532.46 o
   2  18  10     5441.07     5035.25    567.47 o
   3  18  10        8.16       44.46    214.69 o
   4  18  10     1310.26     1054.60    323.02 o
   5  18  10     3739.82     4587.91    376.50 o
   6  18  10     7571.54     6851.62    430.54 o
   7  18  10    14399.80    15383.86    720.15 o
   8  18  10     7190.86     7719.68    614.46 o
  -9  19  10      125.61       66.51    439.28 o
  -8  19  10     5512.12     6183.32    782.46 o
  -7  19  10     1285.75     1883.40    396.07 o
  -6  19  10       15.69      105.46    234.19 o
  -5  19  10      112.63      138.32    224.50 o
  -4  19  10      696.79      677.48    321.62 o
  -3  19  10     1509.54     1010.12    354.50 o
  -2  19  10      105.02      286.62    258.25 o
  -1  19  10     4397.85     3665.73    399.92 o
   0  19  10     1176.77     1187.13    318.08 o
   1  19  10     4394.12     3887.45    502.01 o
   2  19  10     3825.92     3412.70    486.33 o
   3  19  10      172.84      379.42    257.27 o
   4  19  10     3893.07     3475.61    426.77 o
   5  19  10     8897.95     7330.16    455.80 o
   6  19  10        3.42      208.04    209.72 o
   7  19  10        0.55     -126.01    222.74 o
  -8  20  10     2073.43     3227.39    600.86 o
  -7  20  10      363.77      532.41    339.88 o
  -6  20  10      168.85       43.93    228.30 o
  -5  20  10       10.99     -118.84    233.56 o
  -4  20  10      764.06      214.33    253.49 o
  -3  20  10     4199.96     4124.03    496.91 o
  -2  20  10      854.70      574.03    365.75 o
  -1  20  10      307.41      359.06    229.94 o
   0  20  10      249.58      -72.96    370.33 o
   1  20  10     7133.80     6641.00    641.79 o
   2  20  10       57.10      971.91    358.34 o
   3  20  10     5566.02     6084.62    534.86 o
   4  20  10      295.47      336.16    224.56 o
   5  20  10      672.99      871.44    267.34 o
  -5  21  10     4262.79     4499.94    465.83 o
  -4  21  10       28.82     -212.12    336.81 o
  -3  21  10     4983.75     4479.04    509.43 o
  -2  21  10        3.28     -205.63    256.54 o
  -1  21  10    11364.18    12071.74    989.04 o
   0  21  10     5123.52     4630.02    556.22 o
   1  21  10     5906.71     6776.98    668.20 o
   2  21  10      367.60      755.32    327.14 o
   3  21  10      179.67      328.50    243.41 o
 -17   0  11    12555.82    12270.91   1057.58 o
 -15   0  11    18123.04    19186.77    944.46 o
 -13   0  11    17012.96    17681.43    850.99 o
 -11   0  11     1149.18     1003.04    274.92 o
  -9   0  11      698.85      862.85    362.58 o
  -7   0  11     4905.02     4756.67    444.44 o
  -5   0  11     3773.17     4138.54    524.85 o
  -3   0  11     1164.46     1146.30    221.18 o
  -1   0  11    50120.13    51807.80   1524.59 o
   1   0  11     7283.09     8230.35    492.60 o
   3   0  11       22.77      216.10     76.42 o
   5   0  11     4798.76     6632.05    824.54 o
   7   0  11    12092.79    12668.93    617.27 o
   9   0  11     4392.45     4073.43    389.10 o
  11   0  11      911.29      684.07    372.02 o
  13   0  11       11.25      151.36    298.02 o
 -17   1  11      228.93      576.43    285.00 o
 -16   1  11     1059.97     1053.55    293.20 o
 -15   1  11     2402.87     2573.22    455.42 o
 -14   1  11     1775.81     1611.13    292.65 o
 -13   1  11    11380.20    11946.76    510.93 o
 -12   1  11      112.31      428.99    169.09 o
 -11   1  11     1022.90     1120.67    173.91 o
 -10   1  11     2389.36     2272.94    201.43 o
  -9   1  11     5902.78     5916.00    313.64 o
  -8   1  11     1993.72     2293.03    192.20 o
  -7   1  11      637.92      505.09    174.77 o
  -6   1  11    15611.39    14597.81    568.05 o
  -5   1  11    16887.07    15700.52    645.98 o
  -4   1  11    13027.81    12636.14    472.42 o
  -3   1  11     4944.85     4999.84    267.55 o
  -2   1  11     3940.41     3967.48    241.57 o
  -1   1  11     6814.02     7571.50    506.49 o
   0   1  11     3967.77     3925.54    367.24 o
   1   1  11      212.14       24.99    129.81 o
   2   1  11     2259.52     2448.92    150.93 o
   3   1  11     8469.33     8240.38    258.13 o
   4   1  11     1843.06     1344.21    108.81 o
   5   1  11      598.53      650.15    134.70 o
   6   1  11     5589.45     6840.67    338.60 o
   7   1  11        4.37      -58.87    126.68 o
   8   1  11     1705.73     1819.46    183.28 o
   9   1  11      634.01      467.28    142.19 o
  10   1  11     4133.39     3842.32    259.07 o
  11   1  11      681.48      388.22    217.31 o
  12   1  11     2264.97     3301.36    361.19 o
  13   1  11     2041.45     1691.19    341.66 o
  14   1  11      300.27      448.80    386.75 o
 -17   2  11    10639.64    11127.19    707.47 o
 -16   2  11      488.94      502.78    228.47 o
 -15   2  11     1479.11     1073.33    269.52 o
 -14   2  11      110.38      -14.20    156.62 o
 -13   2  11       95.04      -52.07    164.91 o
 -12   2  11     1899.06     1798.31    228.88 o
 -11   2  11     2330.11     3067.92    258.87 o
 -10   2  11     2777.11     2575.97    259.40 o
  -9   2  11     6161.09     5915.26    300.01 o
  -8   2  11    15260.98    17076.48    467.94 o
  -7   2  11     4058.67     4359.43    250.93 o
  -6   2  11     3106.97     2854.18    200.62 o
  -5   2  11     3222.63     3143.91    320.88 o
  -4   2  11     1011.61     1450.05    183.51 o
  -3   2  11     4974.30     5184.89    388.18 o
  -2   2  11     1118.34      876.06    134.29 o
  -1   2  11     1002.52      813.83    263.09 o
   0   2  11    15395.61    14748.00    396.10 o
   1   2  11     1765.96     1448.39    133.77 o
   2   2  11       44.63      192.62     79.45 o
   3   2  11        5.76       63.79     96.57 o
   4   2  11    33725.63    30838.53    614.73 o
   5   2  11      162.66      311.80    134.95 o
   6   2  11      438.52      365.56    153.75 o
   7   2  11       52.74      158.50    135.05 o
   8   2  11      172.50       88.47    137.91 o
   9   2  11       22.85      136.04    139.67 o
  10   2  11      924.34      920.21    192.64 o
  11   2  11    18987.52    19532.94    768.21 o
  12   2  11     2570.23     2574.53    324.05 o
  13   2  11       31.65      263.68    427.13 o
  14   2  11     1408.81     1283.78    248.79 o
 -17   3  11      183.32      115.83    279.47 o
 -16   3  11      278.12      199.70    235.05 o
 -15   3  11     4547.36     5165.61    361.88 o
 -14   3  11    22902.03    24272.39    728.38 o
 -13   3  11      399.93      300.76    159.50 o
 -12   3  11     4632.70     4465.88    353.14 o
 -11   3  11     4108.23     4529.85    307.44 o
 -10   3  11     2980.81     3104.28    267.52 o
  -9   3  11     4248.85     3879.37    251.68 o
  -8   3  11    16337.87    17228.10    478.37 o
  -7   3  11      138.94      -61.96    118.82 o
  -6   3  11      857.76      911.40    155.39 o
  -5   3  11     4629.96     4298.67    243.70 o
  -4   3  11     8631.61     9154.81    395.13 o
  -3   3  11     1225.16     1525.25    182.99 o
  -2   3  11     1281.86     1077.75    170.89 o
  -1   3  11       45.57      220.69    153.64 o
   0   3  11     1488.29     1546.33    164.86 o
   1   3  11      346.11      216.28    102.10 o
   2   3  11    13687.50    13993.77    397.83 o
   3   3  11     5833.25     5786.12    207.78 o
   4   3  11      212.50      394.96    106.43 o
   5   3  11     4921.84     5161.39    265.43 o
   6   3  11     2761.24     2193.62    238.84 o
   7   3  11      416.20      503.80    188.51 o
   8   3  11    20777.04    22200.43    631.84 o
   9   3  11     2502.27     2699.28    245.31 o
  10   3  11     1424.45     1390.93    231.47 o
  11   3  11     2254.48     1909.44    261.77 o
  12   3  11      112.15     -205.97    205.97 o
  13   3  11     4358.86     3785.67    571.34 o
  14   3  11     5513.37     5706.02    487.55 o
 -17   4  11      149.25      286.54    315.24 o
 -16   4  11     9097.27    10668.18    672.26 o
 -15   4  11      963.97     1726.11    266.56 o
 -14   4  11     1602.13     1614.11    342.00 o
 -13   4  11       29.95      124.51    223.09 o
 -12   4  11     6820.68     6446.38    371.99 o
 -11   4  11      130.32      285.71    150.72 o
 -10   4  11    11284.35    11796.01    463.89 o
  -9   4  11       48.33      100.86    183.54 o
  -8   4  11     4818.83     4413.83    282.97 o
  -7   4  11    18045.94    18509.12    516.70 o
  -6   4  11     3739.44     4116.90    243.29 o
  -5   4  11     7698.34     7592.98    429.49 o
  -4   4  11     2537.04     2237.57    148.15 o
  -3   4  11      862.76      918.00    190.18 o
  -2   4  11    13116.67    12252.80    699.17 o
  -1   4  11     1900.76     1557.58    205.99 o
   0   4  11      705.54     1038.86    127.54 o
   1   4  11     6065.69     5793.37    224.46 o
   2   4  11     1657.32     1569.93    135.03 o
   3   4  11       66.83      154.19     66.58 o
   4   4  11        5.04       53.70     79.09 o
   5   4  11       76.96      -46.75     84.11 o
   6   4  11     7046.42     6456.91    335.15 o
   7   4  11      804.12      678.37    174.59 o
   8   4  11     4861.52     4657.08    335.97 o
   9   4  11     1177.90     1062.87    177.74 o
  10   4  11     2463.77     2169.35    284.07 o
  11   4  11      128.87      226.98    190.95 o
  12   4  11      857.26     1239.34    397.00 o
  13   4  11     5705.02     6618.58    913.37 o
  14   4  11      863.73       83.36    302.40 o
 -16   5  11     2224.18     3429.84    566.94 o
 -15   5  11      528.19      623.36    201.76 o
 -14   5  11     1482.04     1820.59    240.68 o
 -13   5  11      742.57      287.34    165.40 o
 -12   5  11     3978.53     4031.79    305.63 o
 -11   5  11        1.66     -107.74    154.67 o
 -10   5  11    20568.78    21352.03    620.37 o
  -9   5  11     5256.16     5686.77    360.68 o
  -8   5  11     8209.15     8631.55    545.18 o
  -7   5  11      139.81       43.68    143.03 o
  -6   5  11        7.94     -106.21    106.21 o
  -5   5  11       23.00        2.71    114.54 o
  -4   5  11      978.80      813.63    137.60 o
  -3   5  11     2667.05     2321.86    207.48 o
  -2   5  11     1810.06     1344.83    251.50 o
  -1   5  11      178.69      114.31    112.09 o
   0   5  11     6838.02     6691.23    281.25 o
   1   5  11     4339.34     4378.18    223.69 o
   2   5  11     5304.10     5152.14    237.89 o
   3   5  11     1612.43     1486.24    166.45 o
   4   5  11    12805.98    12949.14    534.77 o
   5   5  11      608.27      764.81    121.87 o
   6   5  11      243.53       90.24    113.41 o
   7   5  11     4054.61     3826.00    302.57 o
   8   5  11       47.32      119.38    142.50 o
   9   5  11       86.74      509.28    136.71 o
  10   5  11    24078.53    25338.94    825.89 o
  11   5  11      719.85      701.64    363.16 o
  12   5  11      206.44      133.06    323.75 o
  13   5  11      844.76     1083.62    357.27 o
  14   5  11      885.23      296.00    280.34 o
 -16   6  11     4872.02     5136.49    597.31 o
 -15   6  11     2880.62     3222.16    338.10 o
 -14   6  11     2507.18     2290.09    260.13 o
 -13   6  11     1533.10     1722.35    295.37 o
 -12   6  11     5121.73     4925.52    330.57 o
 -11   6  11     4151.24     3851.78    296.68 o
 -10   6  11     1453.77     1498.18    232.10 o
  -9   6  11      713.98     1415.00    411.21 o
  -8   6  11     3552.61     3946.14    298.92 o
  -7   6  11     7337.09     7497.79    381.29 o
  -6   6  11       96.96       33.99    127.63 o
  -5   6  11      226.34       23.92    111.45 o
  -4   6  11     1681.44     1181.91    168.38 o
  -3   6  11      280.59      159.36    134.09 o
  -2   6  11     3964.54     4546.07    428.71 o
  -1   6  11     6622.20     7226.05    423.35 o
   0   6  11     1092.07      850.89    135.04 o
   1   6  11     2193.89     2386.04    178.68 o
   2   6  11     2975.49     3370.66    205.64 o
   3   6  11     6571.95     7928.15    430.42 o
   4   6  11       50.91     -151.29    151.29 o
   5   6  11        6.31      107.45     94.27 o
   6   6  11    21038.16    22665.40    710.67 o
   7   6  11      427.34      288.45    149.92 o
   8   6  11    10470.83     9280.04    552.22 o
   9   6  11     2993.67     3643.91    539.25 o
  10   6  11      760.34      855.65    267.09 o
  11   6  11      649.99      701.54    308.31 o
  12   6  11      147.38      130.77    343.97 o
  13   6  11     4321.21     4490.71    542.27 o
  14   6  11     1307.50      738.65    275.08 o
 -16   7  11        5.47     -404.86    404.86 o
 -15   7  11    12932.07    12911.10    616.32 o
 -14   7  11     1172.81     1096.49    239.82 o
 -13   7  11       57.33      152.53    150.38 o
 -12   7  11     1006.85      952.84    195.23 o
 -11   7  11      588.64     1093.96    279.77 o
 -10   7  11     1867.38     2322.57    532.34 o
  -9   7  11     4256.94     4304.56    406.33 o
  -8   7  11     4393.47     4331.90    311.29 o
  -7   7  11     9875.01    10254.47    453.39 o
  -6   7  11     3831.95     3698.88    277.69 o
  -5   7  11       15.09       32.97    198.92 o
  -4   7  11      246.24      453.22    309.82 o
  -3   7  11    19422.91    17702.04   1252.51 o
  -2   7  11     3081.07     2937.83    372.38 o
  -1   7  11     3963.00     2883.68    305.60 o
   0   7  11     2813.87     2417.59    279.42 o
   1   7  11      373.72      100.53    101.55 o
   2   7  11     9856.52     9968.17    580.01 o
   3   7  11     1935.40     1801.56    271.14 o
   4   7  11      579.10      491.26    224.93 o
   5   7  11     1051.66     1189.94    197.73 o
   6   7  11      305.42      208.61    125.51 o
   7   7  11     2992.59     2548.53    366.30 o
   8   7  11     3947.07     4881.27    595.11 o
   9   7  11     4015.36     4749.65    586.23 o
  10   7  11     1499.37     1755.81    307.60 o
  11   7  11     6855.93     6321.68    721.60 o
  12   7  11     1180.89     1756.80    612.44 o
  13   7  11     5311.96     5099.55    547.01 o
  14   7  11     5146.73     5844.12    626.82 o
 -16   8  11      877.47      984.44    476.82 o
 -15   8  11      496.21      625.75    248.72 o
 -14   8  11      619.91      599.58    369.97 o
 -13   8  11       53.43      -66.38    165.66 o
 -12   8  11        7.10     -263.98    368.00 o
 -11   8  11    24403.48    25207.98    936.13 o
 -10   8  11      378.33      833.78    273.46 o
  -9   8  11       12.62      211.95    230.01 o
  -8   8  11     4052.04     3657.77    380.54 o
  -7   8  11     4968.19     4862.85    334.58 o
  -6   8  11     3455.68     3537.86    285.84 o
  -5   8  11     1192.29     1313.38    288.27 o
  -4   8  11     1566.30     1799.53    298.55 o
  -3   8  11     2382.91     2278.05    458.70 o
  -2   8  11      158.22      482.35    250.05 o
  -1   8  11     3766.25     4153.72    406.05 o
   0   8  11     1644.57     1818.10    290.62 o
   1   8  11    14912.24    14245.42    774.49 o
   2   8  11     1480.95     1089.84    259.36 o
   3   8  11      838.91      336.30    193.53 o
   4   8  11    16148.28    13541.90    671.06 o
   5   8  11    10121.32    12013.13    516.33 o
   6   8  11     1241.65     1145.63    190.29 o
   7   8  11      354.29      729.37    259.98 o
   8   8  11     3289.00     5055.84    903.36 o
   9   8  11       52.63       91.66    523.59 o
  10   8  11      409.45       35.26    408.65 o
  11   8  11    11093.70    11428.88    951.04 o
  12   8  11       72.22     -352.86    352.86 o
  13   8  11     1424.91     1293.44    448.45 o
 -15   9  11     5096.83     4361.55    594.32 o
 -14   9  11      113.25     -230.09    230.09 o
 -13   9  11     3100.08     3077.41    537.96 o
 -12   9  11      577.23      345.17    368.91 o
 -11   9  11      690.08     1200.41    234.42 o
 -10   9  11     1925.47     1740.78    264.56 o
  -9   9  11       13.93      -48.22    295.63 o
  -8   9  11    12177.29    11241.38    532.50 o
  -7   9  11     4635.38     4978.49    417.06 o
  -6   9  11     3987.65     3127.03    277.66 o
  -5   9  11     2499.40     2775.27    354.08 o
  -4   9  11      102.30      100.57    224.52 o
  -3   9  11     2271.42     2679.23    374.46 o
  -2   9  11     9310.38     8419.30    686.22 o
  -1   9  11    11139.15    11246.67    646.45 o
   0   9  11     2426.51     2472.81    322.54 o
   1   9  11     2507.64     2543.43    329.37 o
   2   9  11     5526.57     5646.48    459.04 o
   3   9  11     4079.79     3858.40    455.58 o
   4   9  11       46.46      110.65    212.35 o
   5   9  11     3440.74     3294.16    301.31 o
   6   9  11        8.65     -119.03    148.33 o
   7   9  11    10023.61     9809.58    586.06 o
   8   9  11      195.84     1292.01    647.05 o
   9   9  11     3382.28     3765.97    823.84 o
  10   9  11     1781.68     1854.75    750.77 o
  11   9  11      101.42      459.39    342.78 o
  12   9  11     2110.94     1683.08    512.47 o
  13   9  11     5068.38     5631.56    614.25 o
 -15  10  11      315.36     -315.86    315.86 o
 -14  10  11       13.17      159.42    314.23 o
 -13  10  11     4475.54     4109.06    427.55 o
 -12  10  11      541.64      191.53    286.70 o
 -11  10  11     1227.67     1200.23    249.03 o
 -10  10  11       96.56      -85.51    190.13 o
  -9  10  11       60.06     -213.79    213.79 o
  -8  10  11       25.16      -22.10    194.35 o
  -7  10  11     2055.91     2222.04    453.09 o
  -6  10  11      526.99      793.51    239.43 o
  -5  10  11       79.34       82.29    223.07 o
  -4  10  11    17896.12    17378.72    735.00 o
  -3  10  11      411.28      303.19    179.33 o
  -2  10  11    25166.70    24616.73   1154.19 o
  -1  10  11     4112.72     3487.03    390.24 o
   0  10  11    10124.18    10198.06    623.15 o
   1  10  11      267.80      635.07    242.22 o
   2  10  11       86.55       59.23    185.08 o
   3  10  11      262.47      481.99    232.65 o
   4  10  11     4038.12     4415.06    412.41 o
   5  10  11     1059.59      979.95    161.79 o
   6  10  11     8467.51     8034.85    423.35 o
   7  10  11     8333.56     8299.00    562.12 o
   8  10  11      631.69     1495.33    657.75 o
   9  10  11      225.43      482.80    535.94 o
  10  10  11     7869.55     8929.23   1239.87 o
  11  10  11     1974.30     1652.37    466.23 o
  12  10  11      460.57      451.13    315.69 o
  13  10  11     3884.01     3953.42    541.98 o
 -15  11  11       29.26      647.05    300.36 o
 -14  11  11      120.71      715.45    273.11 o
 -13  11  11     1287.11     1419.79    349.29 o
 -12  11  11     2946.60     3014.00    352.18 o
 -11  11  11       18.04      194.18    183.82 o
 -10  11  11      409.39       42.09    202.69 o
  -9  11  11      370.18      371.59    181.70 o
  -8  11  11        8.50     -191.16    191.16 o
  -7  11  11     9175.02     9551.97    560.75 o
  -6  11  11      347.29       84.66    200.77 o
  -5  11  11     4711.02     4903.76    425.06 o
  -4  11  11    29915.35    31055.49   1128.55 o
  -3  11  11     2083.70     1466.08    330.48 o
  -2  11  11     2281.59     2338.04    409.18 o
  -1  11  11        5.42      -60.33    220.49 o
   0  11  11        2.32     -124.92    213.77 o
   1  11  11      861.01     1452.53    289.51 o
   2  11  11    17468.91    20007.31    881.60 o
   3  11  11    12209.91    12311.33    548.76 o
   4  11  11     4418.14     4673.94    343.81 o
   5  11  11     2680.79     2912.07    241.20 o
   6  11  11     5585.48     6040.68    409.71 o
   7  11  11      538.81      356.22    222.83 o
   8  11  11      264.47     -110.38    326.35 o
   9  11  11       80.12     -343.90    503.52 o
  10  11  11      461.12      157.41    443.03 o
  11  11  11     1364.62     2165.00    703.16 o
  12  11  11     2291.40     2856.25    479.08 o
 -14  12  11     1000.14     1277.59    427.25 o
 -13  12  11      103.23      338.36    265.15 o
 -12  12  11      880.43      827.76    293.15 o
 -11  12  11      678.47      365.17    216.75 o
 -10  12  11      683.64      631.80    214.64 o
  -9  12  11     3466.85     4203.64    355.49 o
  -8  12  11     5092.86     5085.22    455.77 o
  -7  12  11      749.76      832.01    256.33 o
  -6  12  11    13083.75    13239.24    657.80 o
  -5  12  11       41.45       -6.68    233.81 o
  -4  12  11     1034.47     1066.45    287.63 o
  -3  12  11    10768.70    10488.15    401.28 o
  -2  12  11      433.56      708.23    340.44 o
  -1  12  11     1450.97     1591.62    284.34 o
   0  12  11    19405.31    20875.38    896.06 o
   1  12  11    12800.66    13954.96    615.65 o
   2  12  11      577.72      901.91    245.69 o
   3  12  11      842.79      667.14    207.12 o
   4  12  11      382.38       95.53    146.28 o
   5  12  11      588.28      455.16    194.83 o
   6  12  11     9557.58    10389.66    527.75 o
   7  12  11      294.32      322.33    222.72 o
   8  12  11      278.26      498.95    352.36 o
   9  12  11     1928.35     1640.17    617.79 o
  10  12  11      876.82      437.32    461.03 o
  11  12  11     2290.31     2121.60    546.69 o
  12  12  11     7574.14     9240.14    961.05 o
 -14  13  11    16301.05    19217.71   1087.41 o
 -13  13  11      429.58      375.62    230.96 o
 -12  13  11      401.01      709.49    244.44 o
 -11  13  11      490.47      476.37    256.80 o
 -10  13  11     1032.55      708.40    320.23 o
  -9  13  11     7389.33     7663.56    478.59 o
  -8  13  11     2922.61     3180.38    333.57 o
  -7  13  11      971.77      732.99    595.99 o
  -6  13  11       46.12      247.69    239.61 o
  -5  13  11     3416.36     3645.42    433.60 o
  -4  13  11     5676.88     5527.76    524.67 o
  -3  13  11     5356.36     5835.14    614.96 o
  -2  13  11     3943.66     4705.71    570.85 o
  -1  13  11       59.95      460.33    238.18 o
   0  13  11      254.13      205.38    195.79 o
   1  13  11       95.68       23.34    176.38 o
   2  13  11      345.69      369.15    164.92 o
   3  13  11     6223.78     6318.84    570.40 o
   4  13  11     1671.59     1442.90    373.98 o
   5  13  11     1924.50     1871.99    271.54 o
   6  13  11     2158.57     2234.33    328.72 o
   7  13  11      414.59      514.66    242.65 o
   8  13  11     9101.14    11285.70    995.84 o
   9  13  11      880.08      814.70    416.12 o
  10  13  11      119.24     -534.72    627.97 o
  11  13  11       27.62      543.92    454.64 o
 -13  14  11     4157.71     4702.75    469.25 o
 -12  14  11     3051.46     2744.91    382.06 o
 -11  14  11      661.74      626.80    247.20 o
 -10  14  11     9127.05     8472.03    499.90 o
  -9  14  11       39.17      339.09    196.94 o
  -8  14  11     7855.89     8425.88    818.75 o
  -7  14  11      322.13      740.16    259.31 o
  -6  14  11     1113.43     1604.25    353.34 o
  -5  14  11    21476.68    24870.23   1054.34 o
  -4  14  11     2386.37     3536.22    449.35 o
  -3  14  11      375.54      307.87    315.34 o
  -2  14  11        1.85       -5.77    394.40 o
  -1  14  11     2744.08     2686.16    340.91 o
   0  14  11      245.07      274.09    198.63 o
   1  14  11       85.55       96.83    188.20 o
   2  14  11    11863.11    12718.72    609.83 o
   3  14  11     1684.12     1269.48    241.06 o
   4  14  11      558.91      854.39    310.32 o
   5  14  11     4077.88     4067.40    378.97 o
   6  14  11      239.66      259.77    287.59 o
   7  14  11     1426.76     1554.31    325.29 o
   8  14  11        6.25      495.76    314.58 o
   9  14  11      835.11     1449.13    480.57 o
  10  14  11       13.48       82.98    281.89 o
 -12  15  11        5.22      -80.43    324.27 o
 -11  15  11      190.53      371.03    311.32 o
 -10  15  11     4767.02     5043.71    483.13 o
  -9  15  11     9555.41     9155.27    528.12 o
  -8  15  11      393.54      376.35    278.85 o
  -7  15  11       55.02      299.20    272.19 o
  -6  15  11       63.76      188.13    266.80 o
  -5  15  11     5162.66     5612.47    553.60 o
  -4  15  11     3205.23     2864.26    399.01 o
  -3  15  11      111.37     -112.14    479.67 o
  -2  15  11        6.68      -14.16    234.53 o
  -1  15  11     4227.84     4098.83    385.20 o
   0  15  11      149.82      225.09    207.86 o
   1  15  11     5318.34     5369.20    438.26 o
   2  15  11      168.28      169.91    178.40 o
   3  15  11    13445.00    12799.17    774.48 o
   4  15  11       32.97       -1.13    235.19 o
   5  15  11      780.72      572.09    196.31 o
   6  15  11       16.54      -69.47    257.09 o
   7  15  11    11090.54    12497.74   1556.23 o
   8  15  11      263.94      -29.41    351.64 o
   9  15  11       71.55      120.37    312.57 o
  10  15  11     1106.14     1450.59    444.79 o
 -11  16  11        0.99      -43.84    244.69 o
 -10  16  11     3295.92     2962.11    389.94 o
  -9  16  11      131.37      420.66    280.77 o
  -8  16  11      325.58      505.36    233.00 o
  -7  16  11     1465.69     1614.20    332.83 o
  -6  16  11       50.04     -246.47    246.47 o
  -5  16  11     4323.16     3943.02    472.86 o
  -4  16  11      740.45      708.06    287.32 o
  -3  16  11     1686.48     1956.65    369.16 o
  -2  16  11      161.85      580.99    298.50 o
  -1  16  11     8336.93     9259.05    573.30 o
   0  16  11     2775.42     2661.25    329.00 o
   1  16  11        7.98      209.44    187.44 o
   2  16  11     3020.05     3316.02    441.83 o
   3  16  11     3592.18     3559.65    524.73 o
   4  16  11     4272.61     4548.76    419.94 o
   5  16  11    10498.73    10900.83    635.04 o
   6  16  11     1955.15     2452.20    407.65 o
   7  16  11     7701.29     7972.06    876.33 o
   8  16  11     2147.04     3244.83    712.16 o
   9  16  11     2579.71     2441.65    491.77 o
 -10  17  11      178.31      404.12    256.62 o
  -9  17  11     6957.73     6740.93    567.56 o
  -8  17  11      102.09      430.44    238.51 o
  -7  17  11     5289.18     6128.08    590.09 o
  -6  17  11     5764.16     5427.21    553.07 o
  -5  17  11      647.99     1054.14    310.32 o
  -4  17  11       26.81      -29.05    371.70 o
  -3  17  11     5539.04     5646.72    524.73 o
  -2  17  11      918.14      765.45    259.17 o
  -1  17  11     3080.04     3215.32    375.11 o
   0  17  11      486.84      501.45    277.49 o
   1  17  11     1072.26      722.20    226.77 o
   2  17  11       88.87       51.00    364.62 o
   3  17  11     6685.06     8048.21    671.11 o
   4  17  11     2171.07     2559.79    353.46 o
   5  17  11      256.52      272.54    222.87 o
   6  17  11      267.87      907.52    401.23 o
   7  17  11    11028.13    11455.73   1082.10 o
   8  17  11     1136.30     1257.69    313.93 o
  -9  18  11     1156.94     1283.35    545.30 o
  -8  18  11      200.98      459.31    272.57 o
  -7  18  11       15.33      558.65    343.52 o
  -6  18  11     5662.59     7220.49    858.53 o
  -5  18  11       74.47      -38.04    252.35 o
  -4  18  11       68.22     -183.84    272.28 o
  -3  18  11       25.93      474.54    289.20 o
  -2  18  11      545.15      177.11    243.26 o
  -1  18  11     2500.03     2605.38    347.56 o
   0  18  11     7702.62     8417.47    558.72 o
   1  18  11     2161.65     1956.45    403.25 o
   2  18  11      564.02      674.98    669.32 o
   3  18  11     1510.17     1327.54    342.71 o
   4  18  11      272.19      462.86    203.98 o
   5  18  11     7521.04     8952.75    605.82 o
   6  18  11     3185.97     3754.41    561.91 o
   7  18  11      620.79      531.21    255.94 o
  -8  19  11     2862.34     4512.21    714.23 o
  -7  19  11     5562.55     5960.49    597.90 o
  -6  19  11       89.69      122.11    319.92 o
  -5  19  11      708.09      663.35    279.32 o
  -4  19  11     4183.77     4085.53    514.66 o
  -3  19  11      220.88       14.49    241.03 o
  -2  19  11    11499.27    12515.21    975.26 o
  -1  19  11       59.03     -174.51    257.10 o
   0  19  11       30.53      -96.12    338.15 o
   1  19  11     3228.58     3489.59    479.86 o
   2  19  11     5048.84     5842.08    610.04 o
   3  19  11      528.92      447.30    251.92 o
   4  19  11      456.16      647.47    353.29 o
   5  19  11     2305.35     3243.61    506.30 o
  -6  20  11     1652.01     1534.31    380.54 o
  -5  20  11      975.33     1688.98    319.70 o
  -4  20  11     5795.79     5940.18    594.92 o
  -3  20  11      170.52     -398.45    398.45 o
  -2  20  11    14552.78    14165.65    863.61 o
  -1  20  11     1272.48     1060.22    501.63 o
   0  20  11     5536.34     5133.42    672.75 o
   1  20  11      214.91       45.86    286.22 o
   2  20  11     2068.66     2135.10    422.68 o
   3  20  11      846.52     1361.38    279.36 o
   4  20  11     2161.35     2439.93    385.65 o
  -3  21  11      499.15      177.02    246.69 o
  -2  21  11     3371.18     2699.31    534.54 o
  -1  21  11      108.24     1178.17    384.01 o
   0  21  11      911.86      399.60    300.83 o
 -16   0  12        7.22     -267.45    359.55 o
 -14   0  12     3036.45     3762.00    709.84 o
 -12   0  12      154.08      416.12    296.27 o
 -10   0  12      399.45      203.51    259.11 o
  -8   0  12     1692.43     2015.51    430.73 o
  -6   0  12     3325.19     3262.55    507.73 o
  -4   0  12    16319.72    16721.56    710.21 o
  -2   0  12      122.49      -96.64    336.69 o
   0   0  12    47415.75    46446.27   1755.85 o
   2   0  12     5402.91     6650.62    469.99 o
   4   0  12      519.86      746.68    208.47 o
   6   0  12      291.31      176.20    176.09 o
   8   0  12     3056.56     3550.71    362.88 o
  10   0  12      368.48      546.47    221.87 o
  12   0  12      697.23      -28.99    336.86 o
  14   0  12    31992.50    30135.60   1586.32 o
 -16   1  12     9055.86     9787.05    665.29 o
 -15   1  12      658.34      622.94    256.09 o
 -14   1  12      221.05      367.91    353.44 o
 -13   1  12       17.98      145.21    219.28 o
 -12   1  12     4645.76     5004.46    363.99 o
 -11   1  12     2644.10     3298.66    256.04 o
 -10   1  12     1486.47     1346.82    223.15 o
  -9   1  12     6154.73     6515.03    388.05 o
  -8   1  12     3596.31     3078.83    279.73 o
  -7   1  12     4428.58     5001.27    375.05 o
  -6   1  12     2023.16     1445.25    268.17 o
  -5   1  12      221.45      129.33    201.54 o
  -4   1  12     6581.68     6147.39    359.24 o
  -3   1  12      669.76      715.25    240.05 o
  -2   1  12       77.73       76.10    118.27 o
  -1   1  12      473.86      222.00    186.96 o
   0   1  12     9749.98     9114.06    564.17 o
   1   1  12      172.51      251.48    126.15 o
   2   1  12     1449.98     1088.52    133.85 o
   3   1  12    10290.19     9874.59    318.87 o
   4   1  12     2235.82     2020.88    288.67 o
   5   1  12    11559.30    10796.46    399.36 o
   6   1  12      816.90      280.50    232.53 o
   7   1  12      690.61      715.34    158.01 o
   8   1  12     2553.74     2572.94    226.96 o
   9   1  12     3900.49     4389.64    288.06 o
  10   1  12    14842.90    14257.52    573.46 o
  11   1  12      796.44      341.67    207.97 o
  12   1  12     8560.40     8669.46    557.94 o
  13   1  12        0.10      534.41    270.83 o
  14   1  12       16.33      845.32    275.64 o
 -16   2  12      130.11      717.62    266.32 o
 -15   2  12     1048.29     1234.24    334.48 o
 -14   2  12     7873.46     8037.38    502.87 o
 -13   2  12    16175.44    17160.62    714.09 o
 -12   2  12     1305.10     1390.20    254.61 o
 -11   2  12     3499.08     3847.24    274.35 o
 -10   2  12     1150.10      908.31    163.05 o
  -9   2  12     2953.03     3175.57    234.79 o
  -8   2  12     4281.13     4443.73    267.95 o
  -7   2  12     2177.35     2542.29    285.79 o
  -6   2  12     3747.22     4059.73    405.04 o
  -5   2  12    11389.75    11456.56    476.70 o
  -4   2  12     3627.11     2758.66    247.76 o
  -3   2  12     2144.82     2330.24    229.97 o
  -2   2  12     8680.20     9142.60    477.89 o
  -1   2  12     1161.38     1214.70    277.59 o
   0   2  12     1495.41     1349.59    209.00 o
   1   2  12     2119.02     2105.53    156.91 o
   2   2  12     3433.85     3305.10    196.83 o
   3   2  12     1341.46     1922.27    135.25 o
   4   2  12     5385.53     5038.84    266.91 o
   5   2  12      993.93     1649.32    173.45 o
   6   2  12       51.76       49.70    160.12 o
   7   2  12     1323.93      750.92    185.07 o
   8   2  12      385.46      484.17    188.52 o
   9   2  12    16365.84    16941.87    577.91 o
  10   2  12     7294.70     7151.01    456.45 o
  11   2  12     3803.14     3639.72    424.59 o
  12   2  12     1786.25     2007.35    331.96 o
  13   2  12     1158.58      897.09    350.60 o
  14   2  12      768.86      503.44    266.03 o
 -16   3  12      575.96      680.61    278.48 o
 -15   3  12      857.58     1534.84    316.53 o
 -14   3  12        0.05      176.63    268.15 o
 -13   3  12     1729.00     1640.63    265.15 o
 -12   3  12       12.54      -20.61    213.13 o
 -11   3  12       85.42      -73.58    171.50 o
 -10   3  12     9334.84     9275.41    416.11 o
  -9   3  12     7129.99     7077.04    330.49 o
  -8   3  12      138.80       21.79    114.47 o
  -7   3  12      459.27      339.59    118.59 o
  -6   3  12    11616.47    11034.25    607.07 o
  -5   3  12     5899.63     6055.32    439.85 o
  -4   3  12     1510.14     1511.50    198.47 o
  -3   3  12     4031.13     3980.54    275.93 o
  -2   3  12     5880.41     5587.58    324.68 o
  -1   3  12     4956.11     5146.36    449.77 o
   0   3  12     1836.89     2458.45    285.01 o
   1   3  12    16744.10    15773.45    401.65 o
   2   3  12    19329.51    20375.21    461.68 o
   3   3  12      207.12      326.79    139.66 o
   4   3  12     1942.91     2099.62    161.81 o
   5   3  12      174.74      167.54     77.71 o
   6   3  12     1752.62     2045.55    220.85 o
   7   3  12    28607.38    28233.10    808.53 o
   8   3  12     1580.14     1521.05    194.32 o
   9   3  12     1256.44     1314.66    197.73 o
  10   3  12       18.55      268.19    313.15 o
  11   3  12      675.21      185.54    247.61 o
  12   3  12      748.31      886.97    362.81 o
  13   3  12     5636.25     6399.30    726.90 o
  14   3  12     3560.96     3809.31    417.46 o
 -16   4  12     1473.34     1964.39    511.68 o
 -15   4  12     2121.81     2503.84    321.22 o
 -14   4  12     2397.68     3194.34    336.92 o
 -13   4  12      867.03      997.48    222.13 o
 -12   4  12       66.14      235.50    228.99 o
 -11   4  12       34.44       34.98    154.63 o
 -10   4  12      379.90      247.29    143.78 o
  -9   4  12     5246.22     5845.78    360.66 o
  -8   4  12      750.48      836.02    164.88 o
  -7   4  12     2132.76     1864.99    176.74 o
  -6   4  12       91.05     -123.92    155.73 o
  -5   4  12      645.54      469.34     94.84 o
  -4   4  12     4840.98     4506.14    323.47 o
  -3   4  12     3794.01     2996.17    260.29 o
  -2   4  12     3431.70     2711.48    155.39 o
  -1   4  12      104.17       32.99     95.37 o
   0   4  12     7267.90     7699.35    242.54 o
   1   4  12      133.89       60.65     69.58 o
   2   4  12      528.25      399.51     90.99 o
   3   4  12    14643.14    13284.61    365.35 o
   4   4  12    10158.49    11047.22    341.26 o
   5   4  12     3930.49     3324.20    170.57 o
   6   4  12    10970.09    10376.12    409.40 o
   7   4  12     2648.37     2646.83    253.65 o
   8   4  12     1242.41     1182.34    188.68 o
   9   4  12     7669.58     7454.83    393.72 o
  10   4  12        6.72       78.80    256.85 o
  11   4  12     3128.65     2993.66    394.54 o
  12   4  12       65.68      438.14    503.57 o
  13   4  12     4659.58     5391.14   1279.34 o
 -16   5  12     1295.81     1256.93    293.14 o
 -15   5  12      776.36      322.29    229.58 o
 -14   5  12      838.87     1038.37    240.21 o
 -13   5  12     3923.68     3616.89    344.78 o
 -12   5  12     3500.75     3736.93    354.14 o
 -11   5  12     3926.13     4118.31    305.98 o
 -10   5  12     9324.75     9264.05    476.35 o
  -9   5  12     1992.66     1902.43    232.04 o
  -8   5  12      368.14      315.84    150.57 o
  -7   5  12      448.34      396.17    183.54 o
  -6   5  12      104.50      144.52    205.29 o
  -5   5  12     1712.89     1201.22    143.90 o
  -4   5  12     4052.78     4082.97    308.43 o
  -3   5  12     3990.74     3611.80    301.70 o
  -2   5  12       31.68       64.49    149.82 o
  -1   5  12    10043.36     9426.53    389.42 o
   0   5  12       40.48       36.59    192.61 o
   1   5  12      142.76       21.86     91.78 o
   2   5  12       32.83      -36.38     78.03 o
   3   5  12      366.57      223.52    117.25 o
   4   5  12      849.76      834.18     85.26 o
   5   5  12    12600.95    12544.18    312.24 o
   6   5  12      985.71     1028.52    171.10 o
   7   5  12    11153.09    11296.65    465.01 o
   8   5  12      695.70      720.86    191.57 o
   9   5  12     4460.78     4596.20    395.64 o
  10   5  12      270.85      468.87    199.21 o
  11   5  12     9490.32    10513.91    564.70 o
  12   5  12      659.50      659.07    339.68 o
  13   5  12      412.77      655.22    349.52 o
 -16   6  12      387.07        7.45    356.25 o
 -15   6  12     1314.28     1391.99    298.70 o
 -14   6  12    11808.16    12641.87    718.60 o
 -13   6  12     1981.56     2226.10    289.48 o
 -12   6  12       31.55      -21.47    187.15 o
 -11   6  12       14.25      -91.30    173.91 o
 -10   6  12      568.20      806.43    295.45 o
  -9   6  12     3281.03     3097.65    287.27 o
  -8   6  12    11988.53    12283.99    657.78 o
  -7   6  12     9329.36     9445.55   1120.78 o
  -6   6  12    19525.68    19489.98    567.22 o
  -5   6  12     7421.54     6860.01    352.97 o
  -4   6  12       24.76     -107.97    107.97 o
  -3   6  12     1665.51     1654.17    212.87 o
  -2   6  12     9716.11     8285.63    548.36 o
  -1   6  12     1735.29     1659.57    287.86 o
   0   6  12     9113.28     8702.50    350.45 o
   1   6  12       54.35       84.19    104.31 o
   2   6  12     1144.56      931.80    189.96 o
   3   6  12    17003.21    15422.56    558.66 o
   4   6  12      519.98      353.33    196.98 o
   5   6  12     3882.53     3537.88    225.72 o
   6   6  12     1579.44     1486.99    181.67 o
   7   6  12     3205.30     2943.17    269.38 o
   8   6  12    15894.13    15247.66    780.84 o
   9   6  12     1302.80     1392.69    319.00 o
  10   6  12      849.77      489.57    198.64 o
  11   6  12     1095.68      891.49    302.27 o
  12   6  12        1.52       69.75    484.54 o
  13   6  12       25.64     -327.48    327.48 o
 -15   7  12     1009.30     1379.70    303.44 o
 -14   7  12       56.44      377.73    257.38 o
 -13   7  12    12241.01    11306.52    667.27 o
 -12   7  12      199.47      142.17    224.80 o
 -11   7  12     1450.82     1415.05    237.73 o
 -10   7  12    30242.09    29480.63   1666.68 o
  -9   7  12        2.67      204.58    401.83 o
  -8   7  12      550.25      938.87    281.63 o
  -7   7  12        2.29      -57.74    244.39 o
  -6   7  12    14376.11    14421.67    566.51 o
  -5   7  12      439.34      191.57    139.19 o
  -4   7  12     7657.17     9004.47    765.83 o
  -3   7  12     2355.24     2425.39    197.10 o
  -2   7  12       38.29      471.10    267.96 o
  -1   7  12     9299.24     8412.96    499.14 o
   0   7  12      174.59      164.25    160.67 o
   1   7  12     2304.30     2155.75    201.62 o
   2   7  12    22783.69    23886.45    701.59 o
   3   7  12     1795.70     1641.57    240.92 o
   4   7  12      127.59       48.25    204.38 o
   5   7  12     2805.33     3228.21    284.01 o
   6   7  12     7002.10     8522.87    555.36 o
   7   7  12    15849.97    17339.49    675.00 o
   8   7  12     1267.21     1152.48    339.92 o
   9   7  12        5.20      273.42    293.38 o
  10   7  12     1048.08     1145.47    284.94 o
  11   7  12      233.75       90.31    319.02 o
  12   7  12     3779.51     4836.21    802.27 o
  13   7  12     1103.86     1503.42    377.18 o
 -15   8  12     1645.70     2339.31    370.64 o
 -14   8  12     9525.20     9770.53    634.85 o
 -13   8  12     1137.37      653.24    280.02 o
 -12   8  12       78.76     -270.30    270.30 o
 -11   8  12     2679.34     3208.20    411.65 o
 -10   8  12     4901.19     5648.00    491.64 o
  -9   8  12     1489.25      792.03    258.32 o
  -8   8  12     1882.07     1352.38    273.66 o
  -7   8  12     2917.34     3456.31    367.72 o
  -6   8  12     1502.91     1449.11    290.74 o
  -5   8  12     2789.52     2542.77    268.23 o
  -4   8  12     1024.20      654.49    261.37 o
  -3   8  12       84.73      135.66    322.62 o
  -2   8  12    31845.87    32592.99   1103.26 o
  -1   8  12       24.68      418.52    210.35 o
   0   8  12      269.22      105.11    112.45 o
   1   8  12     2120.55     1619.73    532.59 o
   2   8  12      321.71      172.10    198.77 o
   3   8  12      186.48     -190.63    190.63 o
   4   8  12     3151.35     2590.98    347.21 o
   5   8  12      165.02      134.42    161.98 o
   6   8  12       67.31      124.72    250.18 o
   7   8  12      527.84      -38.96    284.87 o
   8   8  12        9.34     -308.46    308.46 o
   9   8  12       12.36      316.38    328.18 o
  10   8  12    10732.49    12365.82    961.55 o
  11   8  12      812.75     1109.45    371.24 o
  12   8  12     7247.87     7109.95    780.03 o
 -15   9  12     3059.31     3616.82    409.79 o
 -14   9  12      183.61      -80.84    218.90 o
 -13   9  12      109.16     -257.35    437.76 o
 -12   9  12     3290.74     3694.39    412.36 o
 -11   9  12       65.98      525.50    263.59 o
 -10   9  12     2692.30     2408.68    360.90 o
  -9   9  12       33.57     -151.44    270.13 o
  -8   9  12     1325.62     1369.52    246.73 o
  -7   9  12     2474.78     2537.46    376.40 o
  -6   9  12     7574.49     7735.48    530.73 o
  -5   9  12      623.72      -13.28    232.32 o
  -4   9  12     1311.96     1433.23    318.91 o
  -3   9  12        5.63     -365.16    476.88 o
  -2   9  12      400.77      403.60    249.32 o
  -1   9  12     7587.94     8926.59    525.10 o
   0   9  12      571.76      559.44    229.13 o
   1   9  12      915.51     1001.74    255.53 o
   2   9  12        4.98     -168.63    230.19 o
   3   9  12     4960.04     5707.26    486.29 o
   4   9  12      420.00      358.74    321.03 o
   5   9  12       95.90      -66.36    158.86 o
   6   9  12     3840.85     3554.61    376.52 o
   7   9  12     6781.03     7841.07    771.60 o
   8   9  12      816.28      922.49    301.66 o
   9   9  12     3717.63     4227.48    623.23 o
  10   9  12      237.33       15.88    311.06 o
  11   9  12      514.92      283.07    312.87 o
  12   9  12     4009.81     4290.31    666.08 o
 -14  10  12     1321.91     1536.68    477.52 o
 -13  10  12      503.35      609.17    281.75 o
 -12  10  12       12.39       66.28    197.10 o
[truncated: 104,718 more chars]
